# Supplementary material for: Identifying tumor type and cell type-specific gene expression alterations in pediatric central nervous system tumors
Source: Nat Commun. 2024 Apr 30;15:3634. doi: 10.1038/s41467-024-47712-8 (PMC11061189; doi:10.1038/s41467-024-47712-8)
Supplement: Supplementary file 6 — Source Data [file 41467_2024_47712_MOESM6_ESM.xlsx]

## Sheet: Figure 1C
Figure 1C
	Sample	Method	# of Nuclei
	N1	HTO	1250
	N2	HTO	724
	N3	HTO	323
	N4	HTO	195
	N5	HTO	903
	N6	HTO	1635
	N7	HTO	867
	N8	HTO	2435
	N9	HTO	828
	PCNS1	HTO	5830
	PCNS10	HTO	349
	PCNS11	HTO	405
	PCNS12	HTO	283
	PCNS13	HTO	248
	PCNS14	HTO	1851
	PCNS15	HTO	1117
	PCNS17	HTO	1473
	PCNS18	HTO	3375
	PCNS19	HTO	342
	PCNS20	HTO	184
	PCNS21	HTO	287
	PCNS22	HTO	287
	PCNS23	HTO	2157
	PCNS24	HTO	448
	PCNS26	HTO	728
	PCNS27	HTO	924
	PCNS28	HTO	1888
	PCNS29	HTO	884
	PCNS3	HTO	2195
	PCNS4	HTO	291
	PCNS5	HTO	1072
	PCNS6	HTO	1407
	PCNS7	HTO	925
	PCNS8	HTO	1086
	PCNS9	HTO	805
	N1	Vireo	1345
	N2	Vireo	3473
	N3	Vireo	965
	N4	Vireo	89
	N5	Vireo	323
	N6	Vireo	355
	N7	Vireo	74
	N8	Vireo	870
	N9	Vireo	55
	PCNS1	Vireo	5830
	PCNS10	Vireo	218
	PCNS11	Vireo	345
	PCNS12	Vireo	221
	PCNS13	Vireo	459
	PCNS14	Vireo	2726
	PCNS15	Vireo	3505
	PCNS17	Vireo	2222
	PCNS18	Vireo	3375
	PCNS19	Vireo	108
	PCNS20	Vireo	122
	PCNS21	Vireo	790
	PCNS22	Vireo	594
	PCNS23	Vireo	628
	PCNS24	Vireo	4281
	PCNS26	Vireo	232
	PCNS27	Vireo	2011
	PCNS28	Vireo	306
	PCNS29	Vireo	4854
	PCNS3	Vireo	2195
	PCNS4	Vireo	15
	PCNS5	Vireo	1072
	PCNS6	Vireo	4918
	PCNS7	Vireo	6067
	PCNS8	Vireo	865
	PCNS9	Vireo	296
	N1	HTO_Vireo	448
	N2	HTO_Vireo	2819
	N3	HTO_Vireo	476
	N4	HTO_Vireo	234
	N5	HTO_Vireo	1026
	N6	HTO_Vireo	1761
	N7	HTO_Vireo	886
	N8	HTO_Vireo	2501
	N9	HTO_Vireo	830
	PCNS1	HTO_Vireo	5795
	PCNS10	HTO_Vireo	482
	PCNS11	HTO_Vireo	543
	PCNS12	HTO_Vireo	380
	PCNS13	HTO_Vireo	558
	PCNS14	HTO_Vireo	3514
	PCNS15	HTO_Vireo	3865
	PCNS17	HTO_Vireo	3096
	PCNS18	HTO_Vireo	3610
	PCNS19	HTO_Vireo	410
	PCNS20	HTO_Vireo	273
	PCNS21	HTO_Vireo	851
	PCNS22	HTO_Vireo	655
	PCNS23	HTO_Vireo	2001
	PCNS24	HTO_Vireo	3870
	PCNS26	HTO_Vireo	742
	PCNS27	HTO_Vireo	2356
	PCNS28	HTO_Vireo	1662
	PCNS29	HTO_Vireo	4963
	PCNS3	HTO_Vireo	2199
	PCNS4	HTO_Vireo	290
	PCNS5	HTO_Vireo	1091
	PCNS6	HTO_Vireo	5167
	PCNS7	HTO_Vireo	5743
	PCNS8	HTO_Vireo	1399
	PCNS9	HTO_Vireo	753

## Sheet: Figure 3
Figure 3
		DHMC01	DHMC02	DHMC03	DHMC04	DHMC05	DHMC06	DHMC07	DHMC08	DHMC09	Normal	DHMC11	DHMC12	DHMC13	DHMC14	DHMC15	DHMC16	DHMC17	DHMC18	DHMC19	DHMC20	DHMC21	DHMC22	DHMC23	DHMC24	DHMC25	DHMC26	DHMC27	DHMC28	DHMC29	DHMC30	DHMC31	DHMC32	DHMC33	DHMC34	DHMC35	DHMC36
	A1	0.223214	0.0709471	0.210084	0	0.0974659	0	0.112867	0	0.120482	14.3316	0	1.86722	0.184162	0	0	0	0	0	0	0.487805	8.79121	0.235018	0.152672	0	0	0	0.0848896	0.180505	0	0.0454752	0	0	0	0.0174125	0	0
	A2	0.892857	0.0354736	19.7479	1.28205	1.36452	0.28393	10.4966	0.959616	0.120482	6.61853	0.0345125	0	0	0	0	0	0	0	0.110803	0	0.732601	0	0	0	0	0	0	2.46691	0	0	28.9655	3.39138	0.561254	0	0.0714796	0
	A3	0	0.106421	0	7.69231	0.779727	0.454287	0.3386	0.119952	0	0.0229213	0	0	0	0	0	0.0853728	0	0	37.9501	0	0	0.117509	0	0	0	0	0	0.120337	0	0.0454752	0.344828	0.274977	0.0193536	0.0174125	0.0714796	0.132802
	A4	12.2768	20.6811	2.73109	0	0	0.340716	0.225734	0	0	0.0229213	0.0172563	4.14938	0.736648	0.526316	0	0.227661	0.0776197	0.742894	0.304709	0.487805	1.4652	6.46298	4.58015	2.34883	0.645995	8.49057	0.382003	0.421179	0.0201491	0.181901	1.03448	0	2.32243	4.07453	0.643317	1.06242
	A5	0	0	0	1.28205	0	0	0	0	29.2771	0.034382	0	0	0	0	0	0	0	0	0.0277008	0.243902	0	0	0	0	0	0	0	0.421179	0.0201491	0	0	0	0	0	0.0714796	0
	A6	0	0	0	0	0	0	0	0	0	0	0	0.414938	0.184162	0	0.179211	0	0	0	0	0	0	0.235018	0	0	0	0	0	0	0	0	0	17.7819	0	0.0174125	0.500357	0
	EMB1	0	0	0	0.42735	0	0.28393	0	0.119952	0	0	0	0	0.184162	0.789474	0	0	0	0.0968992	0.0277008	0	0	0	0	0	0	0	0	0.240674	0	0	0	0	75.6338	0.034825	0.142959	1.32802
	EMB2	0	0	0	0	0	0	0	0	0	0	0	0	0	0	0	0	0	0	0	0	0	0	0	0	0	0	0	0	0	0	0	0	1.60635	0	0	0
	EN	1.11607	0.603051	0.420168	0.854701	0.682261	0.511073	1.58014	2.43902	0.963855	0.303708	0.2761	0.414938	1.10497	1.31579	0.179211	0.71144	4.86417	3.13307	1.02493	4.63415	4.3956	1.41011	2.74809	1.24938	1.36951	0.943396	0.169779	5.47533	4.93653	0.545703	0.344828	0.458295	0.135475	0.1393	0.357398	3.05445
	MC	0	0	0.210084	0	0	0	1.3544	0	0	2.02854	0	0	0	0	0	0	0	0	0	0	0.3663	0	0	0	0	0	0	0	0	0	0	0	0.0193536	0	0	0
	MG1	16.0714	6.1724	7.35294	0	3.02144	1.13572	5.64334	3.7585	0.481928	3.79348	0.41415	5.18672	2.94659	1.57895	6.63082	2.67501	8.74515	4.00517	5.45706	4.87805	2.5641	8.81316	8.54962	2.44878	0.723514	5.52561	0.339559	0.541516	0.282087	4.68395	8.27586	3.75802	2.01277	7.3829	3.71694	3.71846
	MG2	0.892857	2.23484	0.420168	2.13675	1.26706	1.36286	0.677201	1.87925	3.37349	0.87101	0.724763	2.28216	4.97238	5.52632	4.6595	2.4189	4.19146	2.84238	1.27424	4.63415	10.2564	4.70035	4.73282	0.89955	0.516796	1.48248	0.297114	31.1673	1.75297	1.31878	2.41379	0.733272	0.890265	1.23629	0.643317	3.98406
	NEU	0	0	0	0	0	0	0	0	0	0	0	0.207469	0.184162	0	0	0	0.0258732	0	0.0554017	0	0	0	0	0	0	0	0	0	0	0	0	0.824931	0.48384	1.06216	7.3624	5.44489
	NEU_EX1	0	0	0.210084	0	0	0	0	0	0	9.12842	0.0345125	0	0	0	0	0	0	0	0	0	0	0	0	0	0	0	0	0	0	0	0	0.366636	0.0193536	0	0	0
	NEU_EX2	0	0	0.210084	0	0	0	0	0	0	9.02527	0	0	0	0	0	0	0	0	0	0	0	0	0	0	0	0	0	0	0	0	0	0.091659	0.0193536	0	0	0
	NEU_EX3	0.223214	0	19.5378	0.854701	0.389864	0.113572	3.95034	0.19992	30.9639	2.43539	0.483175	0.207469	0.184162	0	0	0	0	0.0322997	0.637119	0	0	0	0.152672	0	0	0.134771	0.0848896	0.120337	0.423131	0	10.3448	18.4235	1.74182	0.034825	0.0714796	0.132802
	NEU_EX4	0	0	0	0	0	0	0	0	0	6.81336	0	0	0	0	0	0	0	0	0	0	0	0	0	0	0	0	0	0	0	0	0	0	0	0	0	0
	NEU_EX5	0	0	0	0	0	0	0	0	0	2.01708	0.0345125	0	0	0	0	0	0	0	0	0	0	0	0	0	0	0	0	0	0	0	4.48276	2.65811	0	0	0	0
	NEU_EX6	0	0	0	0	0	0	0	0	0	1.40393	0	0	0	0	0	0	0	0	0	0	0	0	0	0	0	0	0	0	0	0	0	0	0	0	0	0
	NEU_EX7	0	0	0	0	0	0	0.112867	0	0	0.00573033	0	0	0	0	0	0	0	0	5.56787	0	0	0	0	0	0	0	0	0	0	0	2.41379	0.458295	0	0	0	0
	NEU_EX8	0	0	1.47059	0	0	0	0.112867	0	0.120482	1.11168	0	0	0	0	0	0	0	0	0	0	0	0	0	0	0	0	0	0	0	0	0.344828	0.183318	0.0774144	0	0	0
	NEU_EX9	0	0	0	0	0	0	0	0	0	0.905392	0	0	0	0	0	0	0	0	0	0	0	0	0	0	0	0	0	0	0	0	0	0	0	0	0	0
	NEU_GN1	0	0	0	0	0	0	0	0	0	0	0	2.90456	1.10497	1.31579	0.716846	0.0284576	0	0	0.0277008	1.70732	4.0293	1.05758	0.610687	0.149925	0.0258398	0	0	0.120337	0	0	0	0.274977	0.212889	0.121888	60.9006	0.929615
	NEU_GN2	0	0	0	0	0	0	0	0.039984	0.120482	0	0.069025	1.45228	2.39411	54.7368	0.716846	0	0	0	1.38504	3.65854	0	0.235018	0.610687	0.149925	0	0	0.0424448	0	0	0	0	0	0	0	0	1.06242
	NEU_INH1	0	0	3.36134	0	0.0974659	0.0567859	2.25734	0.079968	12.6506	7.86201	0.0172563	4.35685	0	0	0	0	0	0	0.470914	0.731707	0.732601	0	0	0	0	0	0	0	0	0	12.7586	3.02475	0.212889	0	1.00071	0.132802
	NEU_INH2	0	0	3.36134	0	0	0.0567859	0.3386	0	6.14458	4.56707	0.0517688	0	0	0	0	0	0	0	0	0	0	0	0	0	0	0	0	0	0	0	3.10345	1.5582	0.174182	0	0	0
	NEU_INH3	0	0	2.52101	0	0	0.0567859	1.24153	0	1.92771	2.82505	0.0172563	0	0	0	0	0	0	0	0.0554017	0	0	0	0	0	0	0	0	0	0	0.0454752	0.344828	1.83318	0.154829	0	0	0
	NEU_INT	0.223214	0	0	0	0	0.0567859	0	0	0	0	0	0	0	0	0	75.868	1.19017	1.74419	0	0	0	0	0.152672	0.049975	0.0516796	0	0	0	0	0	0	0	0	0.0174125	0	0
	NSC1	0.446429	0.319262	0	2.13675	0.487329	4.37252	0.564334	1.55938	0.361446	0.0573033	91.2166	1.24481	4.05157	0.526316	0.896057	0.59761	0.853816	0.452196	0.0554017	7.56098	1.4652	2.46769	2.1374	0.449775	0.129199	1.07817	0.0424448	1.56438	0.141044	0.773079	1.03448	1.00825	0.193536	0.06965	0.0714796	0.265604
	NSC2	0	0	0	0.42735	2.63158	0.795003	0	0.359856	0.963855	0.00573033	0.0172563	0.414938	2.39411	3.42105	0	2.70347	0.0517464	2.03488	0	3.17073	2.1978	1.64512	2.29008	1.44928	38.553	1.61725	0.933786	1.26354	0.100746	1.50068	0	0.549954	0.0193536	0.2786	0.0714796	3.45286
	NSC3	0.446429	0.709471	0	2.13675	3.11891	9.14253	0.3386	0.959616	0.240964	0.0114607	6.10871	0	2.02578	2.63158	0	2.84576	3.02717	0.516796	0.193906	2.68293	1.0989	0	0.610687	0.49975	2.84238	0	9.33786	0.481348	0.624622	0.454752	1.03448	0.458295	0.793497	0.992513	0.142959	1.32802
	NSC4	6.02679	0.212841	7.77311	0	3.7037	0	0.564334	0.079968	0.120482	0.0401123	0.120794	6.639	0.184162	0	0.179211	0.59761	0	0.452196	0.304709	7.31707	6.22711	3.76028	4.42748	0	0.0258398	38.0054	0	0.0601685	0.100746	6.73033	0	11.2741	1.23863	1.06216	7.64832	11.0226
	NSC5	0	0	0	47.4359	2.33918	0.624645	0.112867	0.119952	0.60241	0.0401123	0	0	2.39411	0.263158	0.179211	0	0	0.193798	0.110803	0.487805	2.1978	0.117509	0.458015	23.938	0.0258398	0	0	0.180505	0	0.181901	0	0.274977	0	0	0	3.18725
	NSC6	0	0	0	0	0	0	0	0	0	0.0114607	0	0	0.184162	0	0	0	0	0	0	0.243902	0	0	0	0.09995	13.4109	0	0.0424448	0	0	0	0	4.21632	0	0	0	0.132802
	NSC7	0	0	0	0	0.682261	0	0.112867	0	0.120482	0	0.0172563	0.414938	0.368324	0	0	0.170746	0	0	0.110803	0	0.732601	0.235018	1.37405	0.049975	0.0516796	0.134771	17.1053	0.601685	0	0.0454752	0	0.091659	0	0.0174125	0.500357	1.06242
	NSC8	0.223214	0	0	0	0	0	0	0	0	0	0	0	0	0	0	0	0.0517464	0	0	0	0	0	0	0	0	0	0	0	0	0.0454752	0	0	4.23844	0	0	0
	OLIG1	2.23214	0.177368	8.61345	0.854701	0.389864	0.28393	42.5508	0.479808	0.60241	15.0478	0.0345125	1.45228	0	0	0	0.341491	0.0258732	0	0.415512	0	1.8315	0.352526	0.152672	0	0	0	0	0	0	0.0909504	0	0.366636	1.31604	0.104475	1.00071	0.531208
	OLIG2	0	0	0	0	0	0	0	0	0	0	0	0	0	0	0	0	0	0	0	0	0	0	0	0	0	0	0	0	0	0	0	0	0	0	4.00286	0
	OPC1	27.0089	40.972	4.62185	1.28205	2.92398	0.227144	10.9481	0.119952	3.49398	0.143258	0.069025	34.2324	3.8674	6.84211	1.79211	0.682982	0.129366	0.355297	24.4875	4.87805	3.2967	15.3937	13.4351	4.1979	1.57623	18.3288	0.636672	10.4091	3.78803	2.50114	6.2069	1.5582	1.02574	38.9518	4.14582	3.85126
	OPC2	1.11607	0.177368	0	0.42735	0	0.227144	0.564334	0.039984	0.60241	0.148989	0	0.414938	2.02578	0.526316	0.716846	0.11383	0.362225	0.387597	0.99723	10.9756	9.15751	15.0411	16.3359	0.249875	0.0258398	0.404313	0	14.0193	85.9561	0.0454752	0	0.274977	0.0774144	0.261188	0.142959	0.398406
	OPC3	7.36607	19.9007	1.89076	0.854701	7.60234	0.624645	0.112867	0.119952	0.361446	0	0.0172563	2.48963	0.736648	0.263158	0	0.512237	1.16429	1.45349	7.36842	5.60976	11.7216	21.9741	13.5878	0.649675	0.232558	2.02156	0.127334	0.180505	0.100746	1.13688	1.37931	0.366636	0.638668	34.4768	2.50179	1.72643
	OPC4	0	0	0.210084	0	0	0	0.451467	0	0	6.41224	0	0	0	0	0	0	0	0	0	0	0	0	0	0	0	0	0	0	0	0	1.03448	0.091659	0.0774144	0	0	0
	OPC5	1.11607	4.2923	3.57143	0	0.0974659	0	4.51467	0	0.60241	0.269326	0.0345125	13.6929	0.552486	1.57895	0.716846	0.0284576	0	0.0322997	2.77008	0.487805	0.3663	1.52761	0.305344	0.89955	0.155039	2.96496	0.212224	5.716	1.00746	0	2.06897	0.458295	0.212889	2.75118	0	0
	OPC6	0.892857	0	11.1345	0.42735	0	0.0567859	4.74041	0.039984	0.240964	0.0401123	0	0	0	0	0	0	0.0517464	0.0322997	0	0	0.3663	0	0	0	0	0	0	0	0	0.0454752	7.58621	0.458295	1.3741	0	0.786276	0
	RGC1	0.892857	0.390209	0	12.3932	4.87329	27.2005	0.790068	2.39904	0.361446	0.234944	0	1.24481	46.2247	1.31579	1.07527	0.398406	0.413972	54.7804	0.110803	0.243902	0.732601	1.52761	2.29008	0.749625	0.310078	0.539084	0.212224	1.44404	0.322386	61.2551	1.37931	1.00825	0.0774144	0.104475	0.643317	0.796813
	RGC2	1.11607	2.48315	0	7.26496	1.46199	50.3123	2.25734	10.7957	2.77108	0.750673	0.155306	7.05394	17.4954	13.1579	29.7491	1.02447	5.61449	18.1202	6.42659	10.9756	10.989	7.52056	14.9618	1.999	0.697674	3.90836	0.424448	21.6005	0.302237	2.41019	2.75862	2.38313	0.735436	5.55459	1.00071	3.98406
	RGC3	14.9554	0.0709471	0.420168	5.12821	42.5926	0.567859	1.693	1.9992	1.3253	0.0114607	0.0345125	0.414938	0.184162	0.263158	0	1.50825	6.98577	1.38889	0.221607	4.63415	6.59341	1.41011	1.37405	43.3283	2.94574	7.4124	2.0798	0.601685	0.0201491	2.95589	0	2.0165	0	0.0174125	0	0.132802
	RGC4	2.23214	0.0709471	0	0.42735	18.2261	0.227144	0.112867	0.079968	0	0	0	0.414938	0.552486	0	0.179211	0.455322	0.0776197	4.26357	0	0.731707	0.732601	0.470035	1.22137	2.24888	0.465116	0.673854	0.382003	0.300842	0.0201491	12.5512	0	13.8405	0	0.104475	0.214439	0.132802
	ST1	0.223214	0.0354736	0	0	0	0	0	0.039984	0	0.00573033	0	0	0	0	0	1.19522	51.8758	1.42119	0	0.731707	1.0989	0.470035	0.610687	0	0	0	0	0	0	0.136426	0	0	0.0387072	0.06965	0	0
	ST2	0	0	0	3.4188	1.16959	0.454287	0.564334	70.2519	0.120482	0.017191	0	0	0	0	0.179211	0	0.0258732	0.0645995	0	0	0	0.117509	0.152672	0	0	0	0	0	0	0	0	0	0	0	0	0.132802
	ST3	0	0.106421	0	0	0	0.113572	0.3386	0.639744	0.843373	0.441235	0	0.829876	0	0.526316	0.358423	4.01252	8.87451	0.549096	0.249307	0.487805	0	0.117509	0.152672	0	0	0	0	0	0.0402982	0	0.344828	0.183318	0.116122	0.0870625	0.0714796	1.06242
	ST4	0	0	0	0	0	0	0	0	0	0	0	0.622407	1.4733	1.84211	49.4624	0	0	0	0	0	0	0	0	0	0	0	0	0	0	0	0	0	0	0	0	0
	TC	1.78571	0.141894	0	0.854701	0	0	0.225734	0.319872	0	0.160449	0	0.207469	0.552486	0.263158	1.07527	0.739898	1.19017	0.775194	1.71745	0.731707	0.732601	1.05758	0.610687	0.1999	0	0	0.169779	0.0601685	0	0.0909504	0	0.458295	1.00639	0.592025	0.643317	0.929615
	UBC1	0	0	0	0	0	0	0	0	0	0	0	0	0	0	0	0	0	0.0322997	0	0	0	0	0	0.7996	0.878553	0.943396	66.7657	0.0601685	0	0	0	0.458295	0	0.0870625	0.0714796	1.06242
	UBC2	0	0	0	0	0	0	0	0	0	0.0229213	0	0	0	0	0	0	0	0	0	0	0	0	0	2.04898	27.5969	0.943396	0.127334	0	0	0.181901	0	0	0	0	0	0.398406
	UBC3	0	0	0	0	0	0.0567859	0	0	0	0	0	0	0.184162	0.263158	0	0.0569152	0.129366	0.0968992	0.0277008	11.7073	2.5641	1.17509	1.22137	0.09995	0	0.269542	0	0	0.0201491	0	0	0	0.154829	0.0870625	0.786276	42.4967
	UBC4	0	0.0354736	0	0	0	0	0	0	0	0	0	4.77178	0.368324	0.526316	0.358423	0	0	0	0.0554017	4.87805	2.5641	0.352526	0	8.3958	0.516796	4.1779	0	0.180505	0.0201491	0	0	2.10816	0.367718	0.174125	0	0.929615
	UBC5	0	0	0	0	0	0	0	0	0	0	0	0	0	0	0	0	0	0	0	0	0	0	0	0.349825	6.22739	0	0	0	0	0	0	0	0	0	0	0

## Sheet: Figure 4A
Figure 4A
	PID Pathway	p_val	avg_log2FC	pct.1	pct.2	p_val_adj	cluster
	PID-PLK1-PATHWAY	0	0.343401	0.188	0.025	0	NSC1
	PID-ATR-PATHWAY	0	0.288024	0.149	0.017	0	NSC1
	PID-FANCONI-PATHWAY	0	0.269877	0.133	0.011	0	NSC1
	PID-AURORA-B-PATHWAY	0	0.262456	0.149	0.027	0	NSC1
	PID-E2F-PATHWAY	0	0.204995	0.109	0.017	0	NSC1
	PID-BARD1-PATHWAY	0	0.192803	0.101	0.015	0	NSC1
	PID-ATM-PATHWAY	0	0.162996	0.079	0.008	0	NSC1
	PID-FOXM1-PATHWAY	3.81e-286	0.166094	0.088	0.016	7.46e-284	NSC1
	PID-AURORA-A-PATHWAY	2.47e-282	0.167678	0.09	0.016	4.84e-280	NSC1
	PID-RB-1PATHWAY1	2.21e-179	0.11583	0.061	0.012	4.33e-177	NSC1
	PID-P53-REGULATION-PATHWAY2	2.99e-85	0.075096	0.043	0.011	5.86e-83	NSC1
	PID-P38-MKK3-6PATHWAY1	8.27e-81	0.0366028	0.017	0.002	1.62e-78	NSC1
	PID-CIRCADIAN-PATHWAY	1.98e-69	0.04827	0.025	0.005	3.87e-67	NSC1
	PID-BETA-CATENIN-DEG-PATHWAY1	2.1e-43	0.0452339	0.027	0.008	4.12e-41	NSC1
	PID-CDC42-PATHWAY	9.79e-43	0.0423347	0.025	0.007	1.92e-40	NSC1
	PID-HES-HEY-PATHWAY2	3.47e-42	0.049353	0.031	0.01	6.81e-40	NSC1
	PID-PRL-SIGNALING-EVENTS-PATHWAY2	4.77e-42	0.0500513	0.032	0.011	9.35e-40	NSC1
	PID-FOXO-PATHWAY	4.06e-40	0.0440246	0.027	0.008	7.95e-38	NSC1
	PID-HDAC-CLASSII-PATHWAY2	2.12e-34	0.0378059	0.023	0.007	4.16e-32	NSC1
	PID-MTOR-4PATHWAY3	1.73e-27	0.0365554	0.024	0.009	3.39e-25	NSC1
	PID-P38-GAMMA-DELTA-PATHWAY2	1.6e-25	0.0255626	0.015	0.004	3.13e-23	NSC1
	PID-INTEGRIN5-PATHWAY1	1.05e-19	0.0376661	0.03	0.015	2.05e-17	NSC1
	PID-P73PATHWAY1	6.28e-19	0.0377249	0.031	0.016	1.23e-16	NSC1
	PID-EPHA2-FWD-PATHWAY3	2.71e-17	0.0295055	0.022	0.01	5.3e-15	NSC1
	PID-HEDGEHOG-2PATHWAY2	1.55e-16	0.024227	0.017	0.007	3.04e-14	NSC1
	PID-ERBB1-RECEPTOR-PROXIMAL-PATHWAY2	1.23e-15	0.022257	0.015	0.006	2.42e-13	NSC1
	PID-ERBB1-INTERNALIZATION-PATHWAY1	2.11e-12	0.012451	0.007	0.002	4.13e-10	NSC1
	PID-ALK2-PATHWAY2	4.92e-11	0.0148207	0.01	0.004	9.65e-09	NSC1
	PID-WNT-NONCANONICAL-PATHWAY2	5.18e-10	0.0201171	0.017	0.009	1.01e-07	NSC1
	PID-RETINOIC-ACID-PATHWAY2	1.14e-09	0.0204398	0.018	0.009	2.24e-07	NSC1
	PID-IL2-PI3K-PATHWAY2	1.34e-08	0.0223883	0.023	0.013	2.63e-06	NSC1
	PID-EPHB-FWD-PATHWAY1	1.47e-08	0.0205932	0.02	0.011	2.88e-06	NSC1
	PID-HDAC-CLASSI-PATHWAY2	1.8e-08	0.0199553	0.019	0.011	3.53e-06	NSC1
	PID-CDC42-REG-PATHWAY	3e-08	0.0123375	0.009	0.004	5.89e-06	NSC1
	PID-MYC-PATHWAY	1.09e-07	0.00670263	0.004	0.001	2.14e-05	NSC1
	PID-RANBP2-PATHWAY	3.01e-06	0.00399236	0.002	0	0.000590086	NSC1
	PID-FGF-PATHWAY6	4.78e-06	0.0178385	0.021	0.013	0.00093699	NSC1
	PID-SMAD2-3PATHWAY2	5.85e-06	0.0041834	0.002	0.001	0.00114596	NSC1
	PID-WNT-CANONICAL-PATHWAY1	1.07e-05	0.0125627	0.012	0.007	0.00209169	NSC1
	PID-AR-NONGENOMIC-PATHWAY3	2.23e-05	0.0152827	0.018	0.011	0.00436996	NSC1
	PID-ERBB2-ERBB3-PATHWAY2	6.08e-05	0.00934628	0.008	0.004	0.0119262	NSC1
	PID-MAPK-TRK-PATHWAY1	0.000528349	0.010414	0.012	0.008	0.103556	NSC1
	PID-REELIN-PATHWAY	0.000565445	0.00732854	0.007	0.004	0.110827	NSC1
	PID-NFKAPPAB-ATYPICAL-PATHWAY3	0.00207423	0.00983843	0.013	0.009	0.406549	NSC1
	PID-AR-PATHWAY2	0.00301834	0.00820519	0.01	0.006	0.591595	NSC1
	PID-INTEGRIN3-PATHWAY3	0.00315063	0.0101963	0.015	0.01	0.617524	NSC1
	PID-MYC-ACTIV-PATHWAY2	0	0.456958	0.248	0.023	0	NSC2
	PID-ERA-GENOMIC-PATHWAY	3.95e-100	0.100682	0.049	0.006	7.75e-98	NSC2
	PID-FOXM1-PATHWAY1	2.72e-96	0.157895	0.089	0.02	5.33e-94	NSC2
	PID-AURORA-B-PATHWAY1	1.19e-60	0.157901	0.107	0.035	2.34e-58	NSC2
	PID-P53-REGULATION-PATHWAY3	2.03e-60	0.10302	0.057	0.013	3.98e-58	NSC2
	PID-RHODOPSIN-PATHWAY1	6.58e-58	0.0850083	0.044	0.009	1.29e-55	NSC2
	PID-LIS1-PATHWAY1	7.38e-57	0.0754472	0.038	0.007	1.45e-54	NSC2
	PID-ATR-PATHWAY1	1.33e-50	0.128534	0.083	0.026	2.61e-48	NSC2
	PID-ALK2-PATHWAY3	9.79e-40	0.0487157	0.024	0.004	1.92e-37	NSC2
	PID-BARD1-PATHWAY1	1.56e-39	0.103617	0.066	0.021	3.06e-37	NSC2
	PID-PLK1-PATHWAY1	3.21e-36	0.124172	0.093	0.037	6.29e-34	NSC2
	PID-ARF6-DOWNSTREAM-PATHWAY2	8.7e-34	0.0637365	0.035	0.009	1.7e-31	NSC2
	PID-AURORA-A-PATHWAY1	1.85e-32	0.093435	0.062	0.021	3.62e-30	NSC2
	PID-PRL-SIGNALING-EVENTS-PATHWAY3	3.07e-32	0.0715072	0.042	0.012	6.01e-30	NSC2
	PID-TELOMERASE-PATHWAY	7.72e-31	0.0488517	0.026	0.005	1.51e-28	NSC2
	PID-E2F-PATHWAY1	1.68e-28	0.0912322	0.063	0.024	3.29e-26	NSC2
	PID-MAPK-TRK-PATHWAY2	2.1e-26	0.0522003	0.029	0.007	4.11e-24	NSC2
	PID-P53-DOWNSTREAM-PATHWAY3	3.83e-26	0.0842003	0.058	0.022	7.51e-24	NSC2
	PID-CONE-PATHWAY1	1.95e-22	0.0468773	0.027	0.007	3.83e-20	NSC2
	PID-ILK-PATHWAY4	3.02e-20	0.063776	0.043	0.016	5.92e-18	NSC2
	PID-MYC-PATHWAY1	6.65e-19	0.0184976	0.009	0.001	1.3e-16	NSC2
	PID-CIRCADIAN-PATHWAY1	6.96e-19	0.040337	0.023	0.006	1.36e-16	NSC2
	PID-MTOR-4PATHWAY4	1.14e-18	0.0489195	0.03	0.01	2.23e-16	NSC2
	PID-REELIN-PATHWAY1	1.3e-17	0.0298649	0.016	0.004	2.55e-15	NSC2
	PID-ALK1-PATHWAY2	5.4e-17	0.0411306	0.024	0.007	1.06e-14	NSC2
	PID-FOXO-PATHWAY1	3.23e-15	0.043305	0.028	0.01	6.33e-13	NSC2
	PID-BETA-CATENIN-NUC-PATHWAY2	1.75e-14	0.0392948	0.024	0.008	3.43e-12	NSC2
	PID-RET-PATHWAY3	4.67e-13	0.0407526	0.027	0.01	9.16e-11	NSC2
	PID-ERBB4-PATHWAY4	1.63e-12	0.0401929	0.027	0.01	3.19e-10	NSC2
	PID-RB-1PATHWAY2	7.32e-12	0.0468839	0.035	0.015	1.43e-09	NSC2
	PID-AJDISS-2PATHWAY2	1.22e-11	0.0361723	0.024	0.009	2.39e-09	NSC2
	PID-RANBP2-PATHWAY1	5.05e-10	0.00879251	0.004	0.001	9.9e-08	NSC2
	PID-FANCONI-PATHWAY1	4.34e-09	0.0462134	0.041	0.021	8.5e-07	NSC2
	PID-RETINOIC-ACID-PATHWAY3	3.4e-08	0.0305805	0.022	0.01	6.67e-06	NSC2
	PID-PS1-PATHWAY1	3.58e-08	0.024657	0.016	0.006	7.01e-06	NSC2
	PID-LKB1-PATHWAY2	4e-08	0.0261656	0.018	0.007	7.84e-06	NSC2
	PID-MET-PATHWAY3	7.62e-08	0.028716	0.021	0.009	1.49e-05	NSC2
	PID-NETRIN-PATHWAY3	7.43e-07	0.011344	0.006	0.002	0.000145708	NSC2
	PID-HDAC-CLASSII-PATHWAY3	2.2e-06	0.0243195	0.018	0.008	0.000431294	NSC2
	PID-P73PATHWAY2	8.91e-06	0.0312659	0.03	0.016	0.00174713	NSC2
	PID-ATM-PATHWAY1	1.22e-05	0.0283037	0.026	0.014	0.0023937	NSC2
	PID-IL2-PI3K-PATHWAY3	1.95e-05	0.0278216	0.026	0.014	0.00381229	NSC2
	PID-SMAD2-3PATHWAY3	0.00010272	0.00593701	0.003	0.001	0.0201331	NSC2
	PID-IGF1-PATHWAY2	0.000235949	0.0109697	0.007	0.003	0.0462459	NSC2
	PID-CERAMIDE-PATHWAY2	0.000251819	0.019327	0.017	0.009	0.0493565	NSC2
	PID-INSULIN-GLUCOSE-PATHWAY	0.000641193	0.0154559	0.013	0.006	0.125674	NSC2
	PID-HDAC-CLASSI-PATHWAY3	0.000666207	0.0199728	0.019	0.011	0.130577	NSC2
	PID-P38-GAMMA-DELTA-PATHWAY3	0.000789965	0.0136549	0.011	0.005	0.154833	NSC2
	PID-NEPHRIN-NEPH1-PATHWAY3	0.000887067	0.0186825	0.018	0.01	0.173865	NSC2
	PID-HIF1-TFPATHWAY3	0.00128449	0.0265487	0.035	0.023	0.25176	NSC2
	PID-HIV-NEF-PATHWAY2	0.00208673	0.0157487	0.015	0.008	0.408999	NSC2
	PID-PI3KCI-AKT-PATHWAY3	0.00295944	0.0129404	0.011	0.006	0.580051	NSC2
	PID-WNT-CANONICAL-PATHWAY2	0.00313397	0.0139545	0.013	0.007	0.614259	NSC2
	PID-CMYB-PATHWAY4	0.00350629	0.0195643	0.023	0.015	0.687233	NSC2
	PID-TGFBR-PATHWAY3	0.0037671	0.0156702	0.016	0.009	0.738352	NSC2
	PID-TNF-PATHWAY2	0.00379607	0.0184335	0.021	0.013	0.744031	NSC2
	PID-TCR-RAS-PATHWAY2	0.00394617	0.0143658	0.014	0.008	0.77345	NSC2
	PID-IL5-PATHWAY2	0.00422902	0.0194852	0.023	0.015	0.828887	NSC2
	PID-NOTCH-PATHWAY2	0.00424329	0.0174787	0.019	0.012	0.831685	NSC2
	PID-WNT-NONCANONICAL-PATHWAY3	0.00593591	0.0147747	0.015	0.009	1	NSC2
	PID-ECADHERIN-NASCENT-AJ-PATHWAY1	0.00736736	0.0113213	0.01	0.006	1	NSC2
	PID-SMAD2-3NUCLEAR-PATHWAY2	0.00772374	0.0167694	0.02	0.013	1	NSC2
	PID-INSULIN-PATHWAY3	0.00907864	0.0117757	0.011	0.006	1	NSC2
	PID-SYNDECAN-3-PATHWAY4	0.00977711	0.00995888	0.009	0.005	1	NSC2
	PID-PLK1-PATHWAY2	0	0.894817	0.552	0.028	0	NSC3
	PID-AURORA-B-PATHWAY2	0	0.793126	0.475	0.028	0	NSC3
	PID-AURORA-A-PATHWAY2	0	0.523734	0.279	0.017	0	NSC3
	PID-FOXM1-PATHWAY2	0	0.455836	0.24	0.017	0	NSC3
	PID-ATR-PATHWAY2	0	0.394001	0.215	0.024	0	NSC3
	PID-ATM-PATHWAY2	0	0.267501	0.132	0.012	0	NSC3
	PID-FANCONI-PATHWAY2	7.68e-293	0.311272	0.163	0.019	1.51e-290	NSC3
	PID-E2F-PATHWAY2	1.7e-261	0.312189	0.168	0.022	3.34e-259	NSC3
	PID-BARD1-PATHWAY2	3.59e-136	0.222147	0.121	0.021	7.04e-134	NSC3
	PID-CDC42-PATHWAY1	1.79e-121	0.137214	0.066	0.007	3.5e-119	NSC3
	PID-MYC-ACTIV-PATHWAY3	7.68e-89	0.202384	0.12	0.028	1.5e-86	NSC3
	PID-ILK-PATHWAY5	3.12e-88	0.157822	0.084	0.015	6.12e-86	NSC3
	PID-RAC1-PATHWAY2	4.17e-59	0.134815	0.076	0.017	8.18e-57	NSC3
	PID-P73PATHWAY3	5.95e-46	0.115166	0.066	0.016	1.17e-43	NSC3
	PID-FOXO-PATHWAY2	1.88e-34	0.0785935	0.042	0.009	3.68e-32	NSC3
	PID-P53-REGULATION-PATHWAY4	4.28e-25	0.0775076	0.046	0.013	8.4e-23	NSC3
	PID-RB-1PATHWAY3	1.56e-18	0.0705263	0.045	0.015	3.05e-16	NSC3
	PID-CIRCADIAN-PATHWAY2	7.63e-10	0.0331425	0.02	0.006	1.49e-07	NSC3
	PID-RETINOIC-ACID-PATHWAY4	1.52e-08	0.0370006	0.025	0.01	2.98e-06	NSC3
	PID-IL8-CXCR2-PATHWAY3	2.16e-06	0.0494175	0.049	0.028	0.000423926	NSC3
	PID-TELOMERASE-PATHWAY1	5.21e-06	0.0229912	0.015	0.006	0.00102031	NSC3
	PID-PRL-SIGNALING-EVENTS-PATHWAY4	6.12e-06	0.032763	0.026	0.012	0.00119976	NSC3
	PID-IL8-CXCR1-PATHWAY3	0.00023385	0.0355106	0.038	0.023	0.0458346	NSC3
	PID-HEDGEHOG-2PATHWAY3	0.00135518	0.0184507	0.015	0.008	0.265615	NSC3
	PID-DELTA-NP63-PATHWAY3	0.00157666	0.0232365	0.022	0.013	0.309026	NSC3
	PID-PI3KCI-PATHWAY2	0.00164833	0.0357219	0.049	0.034	0.323073	NSC3
	PID-PS1-PATHWAY2	0.00237694	0.016124	0.013	0.006	0.46588	NSC3
	PID-FCER1-PATHWAY2	0.00390062	0.0301013	0.04	0.027	0.764522	NSC3
	PID-BCR-5PATHWAY2	0.00766511	0.0257157	0.034	0.023	1	NSC3
	PID-NFAT-3PATHWAY1	1.82e-97	0.11452	0.054	0.005	3.56e-95	NSC4
	PID-LIS1-PATHWAY2	2.42e-88	0.119068	0.057	0.007	4.74e-86	NSC4
	PID-MTOR-4PATHWAY5	5.23e-59	0.112332	0.057	0.009	1.02e-56	NSC4
	PID-NETRIN-PATHWAY4	2.03e-47	0.0419306	0.019	0.001	3.97e-45	NSC4
	PID-ARF6-DOWNSTREAM-PATHWAY3	5.21e-41	0.0893407	0.046	0.009	1.02e-38	NSC4
	PID-MAPK-TRK-PATHWAY3	1.71e-40	0.0827007	0.042	0.007	3.34e-38	NSC4
	PID-REELIN-PATHWAY2	3.05e-40	0.0587357	0.028	0.003	5.98e-38	NSC4
	PID-PI3K-PLC-TRK-PATHWAY4	5.01e-35	0.07285	0.037	0.007	9.83e-33	NSC4
	PID-TGFBR-PATHWAY4	2.22e-31	0.0788522	0.042	0.009	4.34e-29	NSC4
	PID-MYC-ACTIV-PATHWAY4	6.07e-31	0.129683	0.086	0.029	1.19e-28	NSC4
	PID-TRKR-PATHWAY3	5.34e-29	0.0752077	0.04	0.009	1.05e-26	NSC4
	PID-ERBB1-DOWNSTREAM-PATHWAY1	8.91e-29	0.0820521	0.046	0.011	1.75e-26	NSC4
	PID-CERAMIDE-PATHWAY3	1.75e-27	0.0719962	0.039	0.009	3.44e-25	NSC4
	PID-RANBP2-PATHWAY2	1.83e-27	0.0195516	0.008	0	3.58e-25	NSC4
	PID-PRL-SIGNALING-EVENTS-PATHWAY5	4.71e-26	0.0813026	0.046	0.012	9.24e-24	NSC4
	PID-TCR-RAS-PATHWAY3	1.7e-23	0.0625962	0.034	0.008	3.33e-21	NSC4
	PID-TNF-PATHWAY3	3.9e-23	0.078988	0.046	0.013	7.65e-21	NSC4
	PID-IGF1-PATHWAY3	1.42e-22	0.036949	0.018	0.003	2.77e-20	NSC4
	PID-HDAC-CLASSII-PATHWAY4	1.86e-22	0.0631637	0.035	0.008	3.64e-20	NSC4
	PID-PI3KCI-AKT-PATHWAY4	2.56e-22	0.0533373	0.028	0.006	5.01e-20	NSC4
	PID-LKB1-PATHWAY3	1.21e-20	0.0561542	0.03	0.007	2.37e-18	NSC4
	PID-ERBB2-ERBB3-PATHWAY3	7.97e-20	0.0444434	0.023	0.004	1.56e-17	NSC4
	PID-P53-REGULATION-PATHWAY5	6.4e-19	0.0720309	0.044	0.013	1.25e-16	NSC4
	PID-MET-PATHWAY4	1.73e-18	0.0592664	0.034	0.009	3.4e-16	NSC4
	PID-P75-NTR-PATHWAY	2.22e-17	0.0572893	0.033	0.009	4.36e-15	NSC4
	PID-CIRCADIAN-PATHWAY3	2.19e-16	0.0475596	0.026	0.006	4.3e-14	NSC4
	PID-P38-MK2-PATHWAY3	4.85e-16	0.0437747	0.024	0.006	9.51e-14	NSC4
	PID-INSULIN-PATHWAY4	6.39e-16	0.0460776	0.025	0.006	1.25e-13	NSC4
	PID-P38-ALPHA-BETA-DOWNSTREAM-PATHWAY3	5.63e-15	0.0520073	0.03	0.009	1.1e-12	NSC4
	PID-AJDISS-2PATHWAY3	4.87e-14	0.0511202	0.03	0.009	9.55e-12	NSC4
	PID-RETINOIC-ACID-PATHWAY5	2.84e-13	0.0513328	0.031	0.01	5.56e-11	NSC4
	PID-ARF-3PATHWAY2	3.53e-13	0.0269203	0.013	0.002	6.92e-11	NSC4
	PID-ARF6-PATHWAY3	5.91e-13	0.0519505	0.032	0.01	1.16e-10	NSC4
	PID-ECADHERIN-NASCENT-AJ-PATHWAY2	1.37e-12	0.0379218	0.021	0.005	2.68e-10	NSC4
	PID-BARD1-PATHWAY3	5.31e-12	0.0701463	0.052	0.022	1.04e-09	NSC4
	PID-ERBB4-PATHWAY5	6.91e-12	0.0497099	0.031	0.01	1.35e-09	NSC4
	PID-FAS-PATHWAY3	8.03e-12	0.0486835	0.03	0.01	1.57e-09	NSC4
	PID-ERBB1-RECEPTOR-PROXIMAL-PATHWAY3	2.29e-11	0.0391278	0.023	0.007	4.48e-09	NSC4
	PID-EPHB-FWD-PATHWAY2	2.51e-11	0.0507997	0.033	0.012	4.92e-09	NSC4
	PID-HIV-NEF-PATHWAY3	2.53e-11	0.0432237	0.026	0.008	4.97e-09	NSC4
	PID-BMP-PATHWAY1	4.71e-11	0.0495191	0.032	0.011	9.24e-09	NSC4
	PID-DNA-PK-PATHWAY2	2.3e-10	0.0349742	0.02	0.006	4.51e-08	NSC4
	PID-CDC42-PATHWAY2	4.02e-10	0.040852	0.025	0.008	7.88e-08	NSC4
	PID-BETA-CATENIN-NUC-PATHWAY3	4.62e-10	0.040778	0.025	0.008	9.06e-08	NSC4
	PID-TRAIL-PATHWAY4	7.07e-10	0.0556768	0.04	0.017	1.39e-07	NSC4
	PID-RET-PATHWAY4	7.88e-10	0.0441885	0.029	0.01	1.55e-07	NSC4
	PID-TELOMERASE-PATHWAY2	7.89e-10	0.0333987	0.019	0.006	1.55e-07	NSC4
	PID-E2F-PATHWAY3	9.82e-10	0.0648785	0.052	0.024	1.93e-07	NSC4
	PID-NCADHERIN-PATHWAY2	1.24e-09	0.0110992	0.005	0.001	2.43e-07	NSC4
	PID-RB-1PATHWAY4	1.4e-09	0.0528318	0.038	0.016	2.74e-07	NSC4
	PID-MYC-PATHWAY2	4.99e-09	0.0155789	0.008	0.001	9.78e-07	NSC4
	PID-CDC42-REG-PATHWAY1	9.28e-09	0.0269332	0.015	0.004	1.82e-06	NSC4
	PID-NEPHRIN-NEPH1-PATHWAY4	1.19e-08	0.0406415	0.027	0.01	2.34e-06	NSC4
	PID-PDGFRA-PATHWAY3	1.83e-08	0.0153917	0.008	0.001	3.59e-06	NSC4
	PID-ILK-PATHWAY6	2.64e-08	0.0494073	0.037	0.016	5.17e-06	NSC4
	PID-NECTIN-PATHWAY4	2.73e-08	0.0365442	0.024	0.008	5.34e-06	NSC4
	PID-ERBB1-INTERNALIZATION-PATHWAY2	3.89e-08	0.0205546	0.011	0.003	7.62e-06	NSC4
	PID-ALK1-PATHWAY3	4.41e-08	0.0344088	0.022	0.008	8.65e-06	NSC4
	PID-FOXM1-PATHWAY3	4.43e-08	0.0548429	0.045	0.021	8.68e-06	NSC4
	PID-ATR-PATHWAY3	5.58e-08	0.0609508	0.054	0.028	1.09e-05	NSC4
	PID-ERA-GENOMIC-PATHWAY1	5.98e-07	0.0309302	0.02	0.007	0.000117234	NSC4
	PID-HIF1-TFPATHWAY4	7.01e-07	0.051832	0.046	0.023	0.000137339	NSC4
	PID-IL5-PATHWAY3	1.22e-06	0.0419238	0.033	0.015	0.000238278	NSC4
	PID-HDAC-CLASSI-PATHWAY4	1.27e-06	0.0361365	0.026	0.011	0.000248333	NSC4
	PID-S1P-S1P1-PATHWAY3	2.51e-06	0.0397544	0.031	0.015	0.00049289	NSC4
	PID-CASPASE-PATHWAY2	2.66e-06	0.0346872	0.025	0.011	0.000521798	NSC4
	PID-RHOA-PATHWAY1	2.71e-06	0.0315229	0.022	0.009	0.000531676	NSC4
	PID-P53-DOWNSTREAM-PATHWAY4	3.17e-06	0.047954	0.043	0.023	0.00062156	NSC4
	PID-AVB3-OPN-PATHWAY4	3.57e-06	0.0320951	0.023	0.009	0.000700589	NSC4
	PID-FOXO-PATHWAY3	9.5e-06	0.0312092	0.023	0.01	0.0018624	NSC4
	PID-WNT-SIGNALING-PATHWAY	1.18e-05	0.0270328	0.019	0.007	0.00230727	NSC4
	PID-IFNG-PATHWAY2	1.73e-05	0.0341641	0.027	0.013	0.00338818	NSC4
	PID-RHODOPSIN-PATHWAY2	4.21e-05	0.0282511	0.021	0.009	0.00825762	NSC4
	PID-ECADHERIN-STABILIZATION-PATHWAY1	5.98e-05	0.0271561	0.02	0.009	0.011717	NSC4
	PID-LYSOPHOSPHOLIPID-PATHWAY3	0.000127137	0.0328024	0.029	0.015	0.0249188	NSC4
	PID-HNF3B-PATHWAY2	0.000154593	0.0325098	0.029	0.015	0.0303003	NSC4
	PID-AR-TF-PATHWAY2	0.000239423	0.0256418	0.02	0.01	0.0469268	NSC4
	PID-P73PATHWAY4	0.000271855	0.0327258	0.03	0.017	0.0532837	NSC4
	PID-WNT-NONCANONICAL-PATHWAY4	0.000319053	0.0246175	0.019	0.009	0.0625343	NSC4
	PID-NOTCH-PATHWAY3	0.00040186	0.0275477	0.024	0.012	0.0787646	NSC4
	PID-AURORA-A-PATHWAY3	0.000656262	0.0349512	0.037	0.022	0.128627	NSC4
	PID-CONE-PATHWAY2	0.0008315	0.0207208	0.016	0.007	0.162974	NSC4
	PID-WNT-CANONICAL-PATHWAY3	0.00103762	0.01976	0.015	0.007	0.203373	NSC4
	PID-AR-PATHWAY3	0.00124937	0.0188341	0.014	0.007	0.244876	NSC4
	PID-PLK1-PATHWAY3	0.00148523	0.0412196	0.056	0.039	0.291105	NSC4
	PID-PDGFRB-PATHWAY3	0.00174048	0.0427176	0.062	0.044	0.341134	NSC4
	PID-BETA-CATENIN-DEG-PATHWAY2	0.00192444	0.0216332	0.019	0.01	0.37719	NSC4
	PID-ATM-PATHWAY3	0.00214138	0.0254075	0.024	0.014	0.419711	NSC4
	PID-DELTA-NP63-PATHWAY4	0.00226108	0.0242517	0.023	0.013	0.443172	NSC4
	PID-AR-NONGENOMIC-PATHWAY4	0.00256143	0.0229432	0.021	0.012	0.50204	NSC4
	PID-CMYB-PATHWAY5	0.00345204	0.024995	0.025	0.015	0.6766	NSC4
	PID-IL3-PATHWAY2	0.00461623	0.0191275	0.017	0.009	0.904782	NSC4
	PID-INTEGRIN5-PATHWAY2	0.00516508	0.0246204	0.026	0.016	1	NSC4
	PID-TOLL-ENDOGENOUS-PATHWAY2	0.0057406	0.021509	0.021	0.012	1	NSC4
	PID-P38-GAMMA-DELTA-PATHWAY4	0.0066538	0.014106	0.011	0.005	1	NSC4
	PID-MYC-REPRESS-PATHWAY3	0.00994227	0.0213534	0.023	0.014	1	NSC4
	PID-MYC-ACTIV-PATHWAY5	3.66e-177	0.376787	0.21	0.028	7.17e-175	NSC5
	PID-LIS1-PATHWAY3	3.09e-38	0.100352	0.05	0.007	6.06e-36	NSC5
	PID-FOXM1-PATHWAY4	3.83e-35	0.154644	0.089	0.021	7.51e-33	NSC5
	PID-P53-REGULATION-PATHWAY6	2.97e-33	0.123547	0.067	0.013	5.82e-31	NSC5
	PID-AURORA-B-PATHWAY3	1.06e-27	0.171828	0.115	0.037	2.07e-25	NSC5
	PID-MAPK-TRK-PATHWAY4	4.54e-25	0.0828683	0.042	0.008	8.89e-23	NSC5
	PID-REELIN-PATHWAY3	9.35e-23	0.0561192	0.027	0.004	1.83e-20	NSC5
	PID-RHODOPSIN-PATHWAY3	1.2e-22	0.0855424	0.045	0.009	2.35e-20	NSC5
	PID-ERA-GENOMIC-PATHWAY2	9.23e-21	0.0736797	0.038	0.007	1.81e-18	NSC5
	PID-ATR-PATHWAY4	3.99e-20	0.129997	0.085	0.028	7.82e-18	NSC5
	PID-PLK1-PATHWAY4	3.79e-16	0.132239	0.098	0.038	7.42e-14	NSC5
	PID-ARF6-DOWNSTREAM-PATHWAY4	8.4e-16	0.0696754	0.038	0.009	1.65e-13	NSC5
	PID-MTOR-4PATHWAY6	7.62e-15	0.0705838	0.04	0.01	1.49e-12	NSC5
	PID-ERBB4-PATHWAY6	8.6e-14	0.0693391	0.04	0.01	1.69e-11	NSC5
	PID-ERBB2-ERBB3-PATHWAY4	3.26e-12	0.0438702	0.023	0.005	6.38e-10	NSC5
	PID-PRL-SIGNALING-EVENTS-PATHWAY6	7.05e-10	0.0616999	0.038	0.012	1.38e-07	NSC5
	PID-ECADHERIN-NASCENT-AJ-PATHWAY3	1.86e-09	0.0414695	0.023	0.006	3.64e-07	NSC5
	PID-AURORA-A-PATHWAY4	4.01e-09	0.0768245	0.055	0.022	7.86e-07	NSC5
	PID-ARF6-PATHWAY4	1.37e-08	0.052845	0.033	0.01	2.69e-06	NSC5
	PID-BARD1-PATHWAY4	1.01e-07	0.06993	0.052	0.022	1.97e-05	NSC5
	PID-E2F-PATHWAY4	1.92e-07	0.0712015	0.055	0.025	3.76e-05	NSC5
	PID-LKB1-PATHWAY4	1.94e-07	0.040718	0.024	0.007	3.81e-05	NSC5
	PID-RETINOIC-ACID-PATHWAY6	1.24e-06	0.0441164	0.028	0.01	0.000243645	NSC5
	PID-P38-GAMMA-DELTA-PATHWAY5	1.37e-06	0.0322176	0.018	0.005	0.000268473	NSC5
	PID-CERAMIDE-PATHWAY4	3.99e-06	0.039897	0.025	0.009	0.000782822	NSC5
	PID-CIRCADIAN-PATHWAY4	2.07e-05	0.0320029	0.02	0.007	0.00406475	NSC5
	PID-RAS-PATHWAY5	3.04e-05	0.0377339	0.025	0.01	0.00595845	NSC5
	PID-FOXO-PATHWAY4	3.55e-05	0.0375507	0.025	0.01	0.00694976	NSC5
	PID-MYC-PATHWAY3	3.64e-05	0.014213	0.007	0.001	0.00712973	NSC5
	PID-TRKR-PATHWAY4	4.97e-05	0.0357222	0.024	0.009	0.00973962	NSC5
	PID-HDAC-CLASSII-PATHWAY5	5.01e-05	0.0342546	0.023	0.008	0.00981791	NSC5
	PID-CDC42-REG-PATHWAY2	6.25e-05	0.0242618	0.014	0.004	0.0122541	NSC5
	PID-TCR-RAS-PATHWAY4	7.9e-05	0.032267	0.021	0.008	0.0154801	NSC5
	PID-ILK-PATHWAY7	8.69e-05	0.0450608	0.035	0.016	0.0170329	NSC5
	PID-TELOMERASE-PATHWAY3	0.00010097	0.0273337	0.017	0.006	0.0197901	NSC5
	PID-HDAC-CLASSI-PATHWAY5	0.000367247	0.0343308	0.025	0.011	0.0719805	NSC5
	PID-ATM-PATHWAY4	0.000369232	0.0378962	0.03	0.014	0.0723694	NSC5
	PID-P73PATHWAY5	0.000379409	0.0411313	0.034	0.017	0.0743641	NSC5
	PID-TOLL-ENDOGENOUS-PATHWAY3	0.000405725	0.03539	0.027	0.012	0.079522	NSC5
	PID-RET-PATHWAY5	0.000419663	0.0328648	0.024	0.01	0.0822539	NSC5
	PID-SMAD2-3PATHWAY4	0.000491956	0.0087829	0.004	0.001	0.0964234	NSC5
	PID-HIF1A-PATHWAY1	0.000590482	0.0032835	0.001	0	0.115735	NSC5
	PID-RHOA-PATHWAY2	0.000634452	0.0296598	0.021	0.009	0.124353	NSC5
	PID-HIV-NEF-PATHWAY4	0.000988296	0.0276997	0.02	0.008	0.193706	NSC5
	PID-P53-DOWNSTREAM-PATHWAY5	0.00120211	0.0431026	0.041	0.023	0.235613	NSC5
	PID-INSULIN-PATHWAY5	0.00275054	0.0222221	0.016	0.006	0.539105	NSC5
	PID-EPHB-FWD-PATHWAY3	0.00299143	0.0293922	0.024	0.012	0.586321	NSC5
	PID-P75-NTR-PATHWAY1	0.00372231	0.0255713	0.02	0.009	0.729572	NSC5
	PID-WNT-SIGNALING-PATHWAY1	0.00384091	0.0230609	0.017	0.007	0.752819	NSC5
	PID-TGFBR-PATHWAY5	0.00473119	0.0251313	0.02	0.009	0.927314	NSC5
	PID-FANCONI-PATHWAY3	0.00578515	0.035957	0.037	0.022	1	NSC5
	PID-S1P-S1P3-PATHWAY3	0.00755397	0.0292361	0.027	0.015	1	NSC5
	PID-WNT-CANONICAL-PATHWAY4	0.00806906	0.0206019	0.016	0.007	1	NSC5
	PID-MYC-ACTIV-PATHWAY6	6.52e-57	0.245413	0.142	0.029	1.28e-54	NSC6
	PID-PLK1-PATHWAY5	1.49e-21	0.169718	0.116	0.038	2.92e-19	NSC6
	PID-AURORA-B-PATHWAY4	2.4e-20	0.162234	0.11	0.037	4.7e-18	NSC6
	PID-ALK2-PATHWAY4	3.5e-15	0.0531744	0.026	0.004	6.86e-13	NSC6
	PID-IL2-PI3K-PATHWAY4	1.85e-12	0.0825417	0.049	0.014	3.62e-10	NSC6
	PID-BETA-CATENIN-NUC-PATHWAY4	3.3e-09	0.0552486	0.032	0.008	6.46e-07	NSC6
	PID-TELOMERASE-PATHWAY4	4.76e-09	0.0454388	0.025	0.006	9.34e-07	NSC6
	PID-MYC-ACTIV-PATHWAY7	1.51e-173	0.443996	0.248	0.028	2.95e-171	NSC7
	PID-FOXM1-PATHWAY5	8.19e-54	0.229572	0.125	0.021	1.61e-51	NSC7
	PID-AURORA-B-PATHWAY5	5.89e-43	0.256427	0.157	0.036	1.15e-40	NSC7
	PID-ATR-PATHWAY5	5.85e-39	0.218599	0.127	0.027	1.15e-36	NSC7
	PID-LIS1-PATHWAY4	1.09e-35	0.117441	0.057	0.007	2.14e-33	NSC7
	PID-P53-REGULATION-PATHWAY7	2.56e-35	0.154006	0.081	0.013	5.02e-33	NSC7
	PID-PRL-SIGNALING-EVENTS-PATHWAY7	2.78e-27	0.129142	0.068	0.012	5.44e-25	NSC7
	PID-E2F-PATHWAY5	5.75e-27	0.173245	0.102	0.024	1.13e-24	NSC7
	PID-ARF6-DOWNSTREAM-PATHWAY5	2.68e-25	0.108368	0.055	0.009	5.25e-23	NSC7
	PID-MAPK-TRK-PATHWAY5	2.11e-23	0.0970124	0.049	0.008	4.14e-21	NSC7
	PID-PLK1-PATHWAY6	2.39e-21	0.18458	0.123	0.038	4.69e-19	NSC7
	PID-BARD1-PATHWAY5	1.79e-18	0.137326	0.083	0.022	3.51e-16	NSC7
	PID-RHODOPSIN-PATHWAY4	2.04e-18	0.0930975	0.049	0.009	4.01e-16	NSC7
	PID-REELIN-PATHWAY4	1.81e-16	0.0574221	0.028	0.004	3.55e-14	NSC7
	PID-FOXO-PATHWAY5	1.35e-15	0.0870744	0.047	0.01	2.65e-13	NSC7
	PID-MYC-PATHWAY4	2.21e-11	0.0279839	0.013	0.001	4.34e-09	NSC7
	PID-AURORA-A-PATHWAY5	3e-11	0.10491	0.068	0.022	5.88e-09	NSC7
	PID-ERA-GENOMIC-PATHWAY3	6.05e-11	0.0631965	0.034	0.008	1.19e-08	NSC7
	PID-MTOR-4PATHWAY7	9.58e-11	0.0717189	0.04	0.01	1.88e-08	NSC7
	PID-P53-DOWNSTREAM-PATHWAY6	4.77e-10	0.0992336	0.066	0.023	9.34e-08	NSC7
	PID-ERBB4-PATHWAY7	8.02e-09	0.0655216	0.038	0.011	1.57e-06	NSC7
	PID-LKB1-PATHWAY5	1.44e-08	0.0538961	0.03	0.007	2.82e-06	NSC7
	PID-RETINOIC-ACID-PATHWAY7	1.8e-08	0.0621527	0.036	0.01	3.52e-06	NSC7
	PID-CIRCADIAN-PATHWAY5	3.28e-08	0.0503943	0.028	0.007	6.44e-06	NSC7
	PID-TELOMERASE-PATHWAY5	6.58e-07	0.0424603	0.023	0.006	0.000128956	NSC7
	PID-RB-1PATHWAY5	7.98e-07	0.067529	0.044	0.016	0.000156314	NSC7
	PID-PI3KCI-AKT-PATHWAY5	1.37e-06	0.0419458	0.023	0.006	0.000268063	NSC7
	PID-NETRIN-PATHWAY5	1.56e-06	0.0220943	0.011	0.002	0.000306547	NSC7
	PID-ILK-PATHWAY8	2.02e-06	0.0661203	0.044	0.016	0.000395437	NSC7
	PID-CONE-PATHWAY3	8.54e-06	0.0431702	0.025	0.008	0.00167443	NSC7
	PID-HIF1A-PATHWAY2	1.67e-05	0.00501977	0.002	0	0.00327108	NSC7
	PID-P38-GAMMA-DELTA-PATHWAY6	3.5e-05	0.0336859	0.019	0.005	0.0068561	NSC7
	PID-HDAC-CLASSII-PATHWAY6	7.47e-05	0.0407533	0.025	0.009	0.0146363	NSC7
	PID-P73PATHWAY6	7.47e-05	0.0556794	0.04	0.017	0.0146401	NSC7
	PID-IL3-PATHWAY3	0.000183165	0.0395464	0.025	0.009	0.0359003	NSC7
	PID-ARF-3PATHWAY3	0.000836012	0.0195421	0.011	0.003	0.163858	NSC7
	PID-CERAMIDE-PATHWAY5	0.00110943	0.0345054	0.023	0.009	0.217448	NSC7
	PID-MET-PATHWAY5	0.00164229	0.033811	0.023	0.009	0.321889	NSC7
	PID-TRKR-PATHWAY5	0.00170893	0.0337379	0.023	0.009	0.334951	NSC7
	PID-DNA-PK-PATHWAY3	0.00224883	0.0266427	0.017	0.006	0.44077	NSC7
	PID-NOTCH-PATHWAY4	0.00272801	0.0366586	0.028	0.012	0.534689	NSC7
	PID-HDAC-CLASSI-PATHWAY6	0.00381565	0.0340368	0.025	0.011	0.747867	NSC7
	PID-SMAD2-3PATHWAY5	0.00458408	0.00872228	0.004	0.001	0.898481	NSC7
	PID-CDC42-REG-PATHWAY3	0.0053534	0.0206315	0.013	0.004	1	NSC7
	PID-FANCONI-PATHWAY4	0.00569753	0.0438551	0.04	0.022	1	NSC7
	PID-ALK2-PATHWAY5	0.00675609	0.0203367	0.013	0.004	1	NSC7
	PID-P75-NTR-PATHWAY2	0.00748079	0.0287523	0.021	0.009	1	NSC7
	PID-HES-HEY-PATHWAY3	0.00813457	0.0321443	0.025	0.012	1	NSC7
	PID-ECADHERIN-NASCENT-AJ-PATHWAY4	0.00831653	0.0223757	0.015	0.006	1	NSC7
	PID-P38-ALPHA-BETA-DOWNSTREAM-PATHWAY4	5.24e-100	0.296779	0.143	0.009	1.03e-97	NSC8
	PID-EPHB-FWD-PATHWAY4	4.43e-83	0.307416	0.152	0.012	8.68e-81	NSC8
	PID-CERAMIDE-PATHWAY6	1.22e-49	0.213765	0.103	0.009	2.38e-47	NSC8
	PID-ERBB2-ERBB3-PATHWAY5	3.41e-48	0.156561	0.072	0.005	6.68e-46	NSC8
	PID-HDAC-CLASSII-PATHWAY7	4.79e-48	0.205421	0.099	0.008	9.39e-46	NSC8
	PID-TNF-PATHWAY4	3.07e-44	0.240487	0.121	0.013	6.02e-42	NSC8
	PID-AR-NONGENOMIC-PATHWAY5	3.46e-44	0.226166	0.112	0.011	6.78e-42	NSC8
	PID-IFNG-PATHWAY3	3.35e-39	0.223122	0.112	0.013	6.56e-37	NSC8
	PID-RET-PATHWAY6	5.71e-38	0.200652	0.099	0.01	1.12e-35	NSC8
	PID-S1P-S1P4-PATHWAY2	3.77e-35	0.0727592	0.031	0.001	7.39e-33	NSC8
	PID-HDAC-CLASSI-PATHWAY7	7.02e-35	0.198727	0.099	0.011	1.38e-32	NSC8
	PID-TRKR-PATHWAY6	7.94e-32	0.174579	0.085	0.009	1.56e-29	NSC8
	PID-WNT-NONCANONICAL-PATHWAY5	2.04e-28	0.16485	0.081	0.009	4e-26	NSC8
	PID-NEPHRIN-NEPH1-PATHWAY5	2.12e-28	0.172251	0.085	0.01	4.16e-26	NSC8
	PID-AR-TF-PATHWAY3	5.41e-27	0.163831	0.081	0.01	1.06e-24	NSC8
	PID-IGF1-PATHWAY4	2.7e-26	0.090089	0.04	0.003	5.29e-24	NSC8
	PID-WNT-SIGNALING-PATHWAY2	8.91e-25	0.139564	0.067	0.007	1.75e-22	NSC8
	PID-AVB3-OPN-PATHWAY5	3.08e-24	0.15429	0.076	0.009	6.03e-22	NSC8
	PID-TCR-RAS-PATHWAY5	3.55e-23	0.138469	0.067	0.008	6.95e-21	NSC8
	PID-WNT-CANONICAL-PATHWAY5	7.91e-23	0.130515	0.063	0.007	1.55e-20	NSC8
	PID-ECADHERIN-NASCENT-AJ-PATHWAY5	1.31e-21	0.113892	0.054	0.006	2.57e-19	NSC8
	PID-CDC42-PATHWAY3	2.66e-21	0.13701	0.067	0.008	5.21e-19	NSC8
	PID-AR-PATHWAY4	4.16e-21	0.121543	0.058	0.007	8.15e-19	NSC8
	PID-BETA-CATENIN-DEG-PATHWAY3	4.28e-21	0.144209	0.072	0.01	8.38e-19	NSC8
	PID-ERBB1-RECEPTOR-PROXIMAL-PATHWAY4	1.25e-20	0.121214	0.058	0.007	2.44e-18	NSC8
	PID-NOTCH-PATHWAY5	2.12e-20	0.157622	0.081	0.012	4.16e-18	NSC8
	PID-VEGFR1-PATHWAY1	1.83e-19	0.142573	0.072	0.01	3.58e-17	NSC8
	PID-LIS1-PATHWAY5	2.26e-18	0.11946	0.058	0.007	4.42e-16	NSC8
	PID-NECTIN-PATHWAY5	3.57e-18	0.126756	0.063	0.009	7e-16	NSC8
	PID-MTOR-4PATHWAY8	3.05e-17	0.132969	0.067	0.01	5.97e-15	NSC8
	PID-TRAIL-PATHWAY5	1.08e-16	0.165038	0.09	0.017	2.11e-14	NSC8
	PID-P75-NTR-PATHWAY3	1.1e-16	0.125189	0.063	0.009	2.16e-14	NSC8
	PID-MET-PATHWAY6	1.19e-16	0.125153	0.063	0.009	2.33e-14	NSC8
	PID-ILK-PATHWAY9	1.04e-15	0.157027	0.085	0.016	2.03e-13	NSC8
	PID-S1P-S1P2-PATHWAY3	1.04e-14	0.13619	0.072	0.013	2.04e-12	NSC8
	PID-CASPASE-PATHWAY3	1.74e-13	0.120899	0.063	0.011	3.41e-11	NSC8
	PID-ERBB1-DOWNSTREAM-PATHWAY2	5.32e-13	0.120101	0.063	0.011	1.04e-10	NSC8
	PID-P53-DOWNSTREAM-PATHWAY7	1.08e-12	0.161191	0.094	0.023	2.13e-10	NSC8
	PID-BMP-PATHWAY2	1.15e-12	0.119521	0.063	0.012	2.26e-10	NSC8
	PID-ERBB1-INTERNALIZATION-PATHWAY3	3.81e-12	0.058671	0.027	0.003	7.46e-10	NSC8
	PID-ENDOTHELIN-PATHWAY5	6.5e-12	0.148026	0.085	0.02	1.27e-09	NSC8
	PID-SYNDECAN-2-PATHWAY3	2.71e-11	0.089664	0.045	0.007	5.31e-09	NSC8
	PID-AP1-PATHWAY3	3.2e-11	0.134806	0.076	0.018	6.28e-09	NSC8
	PID-NFAT-3PATHWAY2	1.15e-10	0.0814999	0.04	0.006	2.26e-08	NSC8
	PID-RHOA-REG-PATHWAY3	4.45e-10	0.1314	0.076	0.019	8.72e-08	NSC8
	PID-TGFBR-PATHWAY6	9.4e-10	0.0942228	0.049	0.009	1.84e-07	NSC8
	PID-ER-NONGENOMIC-PATHWAY4	1.93e-09	0.10011	0.054	0.011	3.79e-07	NSC8
	PID-NETRIN-PATHWAY6	1.96e-09	0.0398421	0.018	0.002	3.84e-07	NSC8
	PID-PDGFRB-PATHWAY4	2.55e-09	0.177493	0.126	0.044	4.99e-07	NSC8
	PID-BETA-CATENIN-NUC-PATHWAY5	5.33e-09	0.086051	0.045	0.009	1.04e-06	NSC8
	PID-FAK-PATHWAY3	2.42e-08	0.103335	0.058	0.014	4.73e-06	NSC8
	PID-ARF6-DOWNSTREAM-PATHWAY6	3.12e-08	0.0844845	0.045	0.009	6.11e-06	NSC8
	PID-EPHA-FWDPATHWAY3	3.35e-08	0.124396	0.076	0.022	6.57e-06	NSC8
	PID-REELIN-PATHWAY5	3.87e-08	0.0556918	0.027	0.004	7.58e-06	NSC8
	PID-AJDISS-2PATHWAY4	4.06e-08	0.0842297	0.045	0.009	7.95e-06	NSC8
	PID-PS1-PATHWAY3	4.31e-08	0.0705545	0.036	0.006	8.45e-06	NSC8
	PID-MAPK-TRK-PATHWAY6	5.54e-08	0.0772974	0.04	0.008	1.08e-05	NSC8
	PID-LYSOPHOSPHOLIPID-PATHWAY4	1.34e-07	0.100918	0.058	0.015	2.62e-05	NSC8
	PID-NFKAPPAB-CANONICAL-PATHWAY3	1.54e-07	0.100701	0.058	0.015	3.02e-05	NSC8
	PID-RETINOIC-ACID-PATHWAY8	2.21e-07	0.082447	0.045	0.01	4.33e-05	NSC8
	PID-KIT-PATHWAY2	2.26e-07	0.105517	0.063	0.017	4.44e-05	NSC8
	PID-HIF1-TFPATHWAY5	2.6e-07	0.120231	0.076	0.024	5.11e-05	NSC8
	PID-FAS-PATHWAY4	3.76e-07	0.081829	0.045	0.01	7.37e-05	NSC8
	PID-ECADHERIN-KERATINOCYTE-PATHWAY3	3.88e-07	0.0817927	0.045	0.01	7.6e-05	NSC8
	PID-P38-MK2-PATHWAY4	5.1e-07	0.0616194	0.031	0.006	0.0001	NSC8
	PID-IL1-PATHWAY3	5.57e-07	0.0986121	0.058	0.016	0.000109189	NSC8
	PID-TELOMERASE-PATHWAY6	5.89e-07	0.0615095	0.031	0.006	0.000115473	NSC8
	PID-SYNDECAN-3-PATHWAY5	1.33e-06	0.0537091	0.027	0.005	0.000260429	NSC8
	PID-S1P-S1P3-PATHWAY4	1.4e-06	0.0916073	0.054	0.015	0.000274076	NSC8
	PID-INTEGRIN-CS-PATHWAY3	1.56e-06	0.080013	0.045	0.011	0.000304843	NSC8
	PID-SMAD2-3PATHWAY6	4.93e-06	0.020326	0.009	0.001	0.000966563	NSC8
	PID-FGF-PATHWAY7	5.91e-06	0.0836341	0.049	0.014	0.00115863	NSC8
	PID-INTEGRIN5-PATHWAY3	6.8e-06	0.0886883	0.054	0.016	0.00133312	NSC8
	PID-HIV-NEF-PATHWAY5	8.28e-06	0.0655877	0.036	0.008	0.00162272	NSC8
	PID-HIF2PATHWAY1	1.46e-05	0.0765327	0.045	0.012	0.00286406	NSC8
	PID-PI3K-PLC-TRK-PATHWAY5	1.69e-05	0.0583635	0.031	0.007	0.00331492	NSC8
	PID-ERBB4-PATHWAY8	1.88e-05	0.0704535	0.04	0.011	0.00367831	NSC8
	PID-ANGIOPOIETIN-RECEPTOR-PATHWAY4	1.98e-05	0.086422	0.054	0.017	0.0038763	NSC8
	PID-ERA-GENOMIC-PATHWAY4	4.93e-05	0.0570487	0.031	0.008	0.00965414	NSC8
	PID-THROMBIN-PAR1-PATHWAY3	7.69e-05	0.0679861	0.04	0.012	0.0150756	NSC8
	PID-BCR-5PATHWAY3	8.29e-05	0.0917548	0.063	0.023	0.0162397	NSC8
	PID-AVB3-INTEGRIN-PATHWAY2	8.42e-05	0.0958251	0.067	0.026	0.0164943	NSC8
	PID-PI3KCI-PATHWAY3	0.000105632	0.106197	0.081	0.034	0.0207038	NSC8
	PID-EPO-PATHWAY2	0.000529192	0.0637143	0.04	0.013	0.103722	NSC8
	PID-IL12-2PATHWAY2	0.00103238	0.0707571	0.049	0.019	0.202347	NSC8
	PID-TOLL-ENDOGENOUS-PATHWAY4	0.00139374	0.0562846	0.036	0.012	0.273174	NSC8
	PID-S1P-S1P1-PATHWAY4	0.00157663	0.0606449	0.04	0.015	0.309019	NSC8
	PID-MYC-PATHWAY5	0.00209937	0.0187384	0.009	0.001	0.411476	NSC8
	PID-DELTA-NP63-PATHWAY5	0.00225301	0.0549449	0.036	0.013	0.441589	NSC8
	PID-IL8-CXCR1-PATHWAY4	0.00260686	0.0709769	0.054	0.023	0.510945	NSC8
	PID-ARF6-PATHWAY5	0.0026458	0.0496566	0.031	0.011	0.518576	NSC8
	PID-SMAD2-3NUCLEAR-PATHWAY3	0.00283576	0.0542575	0.036	0.013	0.555809	NSC8
	PID-PDGFRA-PATHWAY4	0.00301418	0.0185539	0.009	0.001	0.590778	NSC8
	PID-P53-REGULATION-PATHWAY8	0.00500537	0.0524138	0.036	0.014	0.981052	NSC8
	PID-LYMPH-ANGIOGENESIS-PATHWAY3	0.00658747	0.0514388	0.036	0.014	1	NSC8
	PID-A6B1-A6B4-INTEGRIN-PATHWAY3	0.00684341	0.0468988	0.031	0.012	1	NSC8

## Sheet: Figure 5B
Figure 5B
	Overlaps	Model	Tumor type	# of genes
	Adjusted	Adj	ATC	187
	Both	Adj	ATC	1741
	Both	Unadj	ATC	1741
	Unadjusted	Unadj	ATC	695
	Adjusted	Adj	EMB	203
	Both	Adj	EMB	1656
	Both	Unadj	EMB	1656
	Unadjusted	Unadj	EMB	1141
	Adjusted	Adj	EPN	155
	Both	Adj	EPN	2082
	Both	Unadj	EPN	2082
	Unadjusted	Unadj	EPN	774
	Adjusted	Adj	GBM	261
	Both	Adj	GBM	1838
	Both	Unadj	GBM	1838
	Unadjusted	Unadj	GBM	480
	Adjusted	Adj	GNN	174
	Both	Adj	GNN	1940
	Both	Unadj	GNN	1940
	Unadjusted	Unadj	GNN	788
	Adjusted	Adj	SCH	219
	Both	Adj	SCH	1462
	Both	Unadj	SCH	1462
	Unadjusted	Unadj	SCH	669

## Sheet: Figure 5C
Figure 5C
	gene_id	tumor_cat	adj_est	adj_qval	adj_sig	unadj_est	unadj_qval	unadj_sig	overlaps	ratio
	A2M	ATC	1.10607	8.03913e-118	1	1.50132	4.00679e-176	1	Both	1.35735
	A2M	EPN	0.573848	1.5705e-32	1	1.14405	6.47243e-123	1	Both	1.99365
	A2M	GBM	-2.01805	4.19496e-37	1	-1.65142	8.31157e-18	1	Both	0.818323
	A2M	GNN	0.776688	5.96419e-66	1	1.65978	2.70005e-268	1	Both	2.137
	ABCA10	GBM	1.59202	4.37117e-131	1	1.3642	0	1	Both	0.856901
	ABCA10	SCH	-1.7307	5.14619e-45	1	-1.10041	2.78159e-21	1	Both	0.635818
	ABCA12	ATC	0.935638	2.13677e-09	1	0.51352	0.00261838	1	Both	0.548845
	ABCA13	ATC	1.96465	3.84886e-13	1	1.80961	4.5654e-12	1	Both	0.921088
	ABCA13	EMB	1.78186	1.53384e-07	1	1.58822	8.89093e-10	1	Both	0.891326
	ABCA13	EPN	1.99619	3.89155e-14	1	1.625	1.38889e-11	1	Both	0.81405
	ABCA13	GNN	2.3656	5.68616e-25	1	2.15086	5.26182e-22	1	Both	0.909225
	ABCA6	SCH	-2.13428	8.45656e-23	1	-1.22094	1.23356e-07	1	Both	0.572064
	ABCA8	GBM	-0.984593	0.00555484	1	-2.46322	3.98526e-39	1	Both	2.50176
	ABCA9	SCH	-3.01585	2.41668e-33	1	-1.28612	1.535e-05	1	Both	0.426454
	ABCB1	EMB	-0.940464	7.00425e-25	1	-0.570406	4.58258e-05	1	Both	0.606516
	ABCB1	EPN	-1.46761	2.12954e-88	1	-0.974212	6.78974e-20	1	Both	0.663809
	ABCB1	GBM	-2.76419	2.92077e-30	1	-2.67935	2.05597e-09	1	Both	0.969306
	ABCB11	EPN	1.978	2.6691e-13	1	3.5692	5.72014e-87	1	Both	1.80444
	ABCB11	SCH	1.22104	0.02785	1	2.40054	1.94381e-23	1	Both	1.96597
	ABCC1	EMB	0.476062	3.88898e-09	1	0.210561	0.00345321	1	Both	0.442297
	ABCC1	EPN	0.729981	1.97131e-36	1	0.643428	6.05133e-65	1	Both	0.881431
	ABCC1	GNN	0.460565	1.42647e-15	1	0.295933	2.30078e-09	1	Both	0.642543
	ABCC3	ATC	2.49596	1.53519e-164	1	2.80951	4.80191e-278	1	Both	1.12562
	ABCC3	EMB	1.50325	4.28319e-38	1	0.708603	1.15442e-10	1	Both	0.47138
	ABCC3	EPN	2.16835	1.53854e-125	1	2.62178	2.19329e-260	1	Both	1.20911
	ABCC3	GNN	1.85524	4.92056e-93	1	2.74387	1.29591e-281	1	Both	1.47899
	ABCC4	ATC	0.35134	1.06588e-15	1	0.534855	5.86276e-36	1	Both	1.52233
	ABCC4	GBM	-1.22098	7.44979e-36	1	-1.30321	2.69569e-41	1	Both	1.06735
	ABCC9	ATC	-1.07838	1.35085e-11	1	-0.999522	7.94898e-10	1	Both	0.926878
	ABCC9	EMB	-1.186	3.33296e-13	1	-1.10468	3.05929e-18	1	Both	0.931437
	ABCC9	EPN	0.776858	9.25297e-19	1	1.30218	3.76272e-113	1	Both	1.67622
	ABCC9	GBM	-2.0941	2.67357e-17	1	-1.74437	4.59121e-12	1	Both	0.832995
	ABCC9	SCH	0.85083	4.22246e-11	1	1.1664	1.30793e-33	1	Both	1.3709
	ABHD6	EMB	-0.470017	1.55039e-08	1	0.390147	6.46202e-37	1	Both	-0.83007
	ABHD6	EPN	-0.690606	1.41062e-38	1	-0.689812	3.91253e-88	1	Both	0.99885
	ABHD6	GBM	-0.595802	4.27223e-09	1	-0.723425	1.77112e-33	1	Both	1.2142
	ABHD6	GNN	-0.420378	2.0606e-15	1	-0.512008	2.2159e-43	1	Both	1.21797
	ABI3BP	ATC	-0.532258	5.90317e-06	1	-0.4688	1.71733e-05	1	Both	0.880776
	ABI3BP	EPN	0.860971	2.93323e-38	1	1.05563	2.33857e-130	1	Both	1.2261
	ABI3BP	GBM	-1.51944	9.78378e-14	1	-1.78496	8.93982e-24	1	Both	1.17475
	ABI3BP	SCH	2.08109	7.29928e-172	1	2.69032	0	1	Both	1.29275
	ABLIM2	ATC	-0.605308	5.56456e-11	1	-1.82284	4.48356e-152	1	Both	3.01142
	ABLIM2	EMB	-0.90261	1.5505e-14	1	-2.35353	1.38995e-250	1	Both	2.60747
	ABLIM2	EPN	-0.324612	0.00144709	1	-1.902	0	1	Both	5.85931
	ABLIM2	GBM	-0.678937	8.60406e-05	1	-2.17322	7.18349e-118	1	Both	3.20091
	ABLIM2	GNN	0.2832	3.12896e-09	1	-0.528419	1.21123e-66	1	Both	-1.86589
	ABLIM2	SCH	-1.4556	3.50695e-22	1	-2.06352	2.35531e-51	1	Both	1.41764
	AC002057.2	ATC	-1.97371	0.000201888	1	-1.3059	0.0439931	1	Both	0.661649
	AC002057.2	EPN	-1.80388	6.05476e-07	1	-1.04511	1.70753e-05	1	Both	0.579369
	AC002057.2	GNN	-2.38394	1.63136e-07	1	-1.89669	1.70172e-07	1	Both	0.795611
	AC002069.2	ATC	0.812001	2.59296e-24	1	0.984064	9.08725e-43	1	Both	1.2119
	AC002069.2	EPN	1.00411	4.66995e-43	1	1.12828	2.9348e-84	1	Both	1.12367
	AC002069.2	GBM	4.15466	0	1	3.72821	0	1	Both	0.897356
	AC002069.2	GNN	0.478174	4.67022e-08	1	0.338437	0.00081077	1	Both	0.70777
	AC002070.1	EMB	0.746036	0.000556175	1	0.816897	3.83083e-16	1	Both	1.09498
	AC002072.1	GNN	-0.636067	0.00239203	1	-0.519729	0.00941372	1	Both	0.817097
	AC002074.1	EPN	1.92128	2.81249e-20	1	2.25228	4.21344e-41	1	Both	1.17228
	AC002074.1	SCH	3.00976	1.84776e-44	1	4.12101	1.04204e-136	1	Both	1.36921
	AC002383.1	EPN	-1.11867	0.00909765	1	-1.37569	1.08828e-14	1	Both	1.22976
	AC002383.1	GNN	-1.2737	0.00253146	1	-1.67141	7.43689e-13	1	Both	1.31224
	AC002429.2	ATC	-0.461982	7.60775e-35	1	-0.591444	7.37237e-48	1	Both	1.28023
	AC002429.2	EMB	-0.604379	2.83983e-22	1	-1.24411	1.63127e-193	1	Both	2.0585
	AC002429.2	EPN	-0.5821	5.60255e-54	1	-1.00521	1.26413e-228	1	Both	1.72687
	AC002429.2	GBM	0.482286	8.19221e-09	1	-0.518474	2.59736e-30	1	Both	-1.07503
	AC002429.2	GNN	-1.02489	5.01358e-185	1	-1.27738	4.1774e-236	1	Both	1.24636
	AC002429.2	SCH	-2.51578	3.47658e-30	1	-3.28381	8.10814e-40	1	Both	1.30528
	AC002454.1	EMB	0.866337	0.00221778	1	1.69709	1.7832e-43	1	Both	1.95893
	AC002454.1	EPN	0.951441	1.57893e-05	1	1.22487	3.06341e-22	1	Both	1.28738
	AC002454.1	GBM	3.54571	3.75019e-94	1	4.25505	0	1	Both	1.20005
	AC002460.2	ATC	-0.571596	7.73402e-33	1	-0.632369	1.1134e-43	1	Both	1.10632
	AC002460.2	EMB	-0.81291	2.82578e-27	1	-1.39287	2.77056e-177	1	Both	1.71343
	AC002460.2	GBM	-2.66907	1.13724e-36	1	-3.57503	1.65857e-68	1	Both	1.33943
	AC002460.2	GNN	-0.281758	1.84025e-13	1	-0.401222	6.39926e-35	1	Both	1.424
	AC002460.2	SCH	0.702919	1.56957e-28	1	0.31974	2.66952e-08	1	Both	0.454874
	AC003984.1	EMB	1.76709	0.00256033	1	5.85406	3.62458e-35	1	Both	3.31283
	AC003991.1	ATC	0.645736	3.55048e-09	1	0.789529	1.62091e-24	1	Both	1.22268
	AC003991.1	EPN	0.615221	7.35036e-09	1	0.59128	3.43661e-19	1	Both	0.961087
	AC003991.1	GBM	2.98703	4.55237e-160	1	2.60554	0	1	Both	0.872285
	AC004052.1	EPN	-2.06547	1.3009e-05	1	-3.12256	2.19086e-23	1	Both	1.51179
	AC004052.1	GNN	-2.29583	3.44443e-07	1	-3.09225	9.01356e-17	1	Both	1.34689
	AC004083.1	ATC	-0.996698	5.33506e-20	1	-1.54489	2.92208e-72	1	Both	1.55
	AC004083.1	EMB	-0.719795	1.7062e-07	1	-1.57819	6.01743e-117	1	Both	2.19255
	AC004083.1	GBM	-2.34474	9.39715e-19	1	-3.22581	3.57399e-47	1	Both	1.37576
	AC004083.1	GNN	-0.396968	1.2219e-06	1	-0.518504	1.38636e-32	1	Both	1.30616
	AC004160.1	GBM	-0.520639	0.00199747	1	-0.544092	1.09954e-11	1	Both	1.04505
	AC004160.1	GNN	-0.866989	1.43251e-30	1	-0.743084	2.77812e-45	1	Both	0.857085
	AC004540.1	ATC	0.697337	1.78773e-20	1	1.37845	4.21225e-116	1	Both	1.97673
	AC004540.1	EMB	0.681784	1.98923e-16	1	1.87692	6.04759e-281	1	Both	2.75295
	AC004540.1	EPN	0.453905	1.59144e-08	1	1.22736	1.29929e-117	1	Both	2.704
	AC004540.1	GBM	1.84068	2.28465e-116	1	2.43719	0	1	Both	1.32407
	AC004540.1	GNN	0.502379	9.94993e-11	1	1.01406	3.24464e-70	1	Both	2.01851
	AC004551.1	ATC	1.2741	2.11962e-12	1	1.4442	3.28977e-24	1	Both	1.13351
	AC004594.1	ATC	-1.15809	6.40966e-22	1	-0.570427	5.14557e-13	1	Both	0.49256
	AC004594.1	EMB	-1.46242	9.58158e-29	1	-0.285058	5.93704e-05	1	Both	0.194923
	AC004594.1	EPN	-1.65066	3.21541e-51	1	-1.67989	1.7858e-120	1	Both	1.0177
	AC004594.1	GBM	-3.89225	1.06032e-21	1	-3.74031	4.4665e-23	1	Both	0.960964
	AC004594.1	GNN	-1.64392	1.72835e-50	1	-1.29116	4.40968e-74	1	Both	0.785419
	AC004704.1	ATC	-1.8265	6.76393e-06	1	-2.58121	2.05668e-19	1	Both	1.4132
	AC004704.1	EPN	-1.12817	0.000721567	1	-2.38941	8.04753e-57	1	Both	2.11795
	AC004704.1	GBM	-2.27239	0.026773	1	-3.41576	1.26748e-10	1	Both	1.50316
	AC004704.1	GNN	-1.83098	7.76248e-13	1	-2.84994	2.23793e-38	1	Both	1.55651
	AC004784.1	EPN	-1.45963	7.21966e-17	1	-2.45581	4.80276e-87	1	Both	1.68249
	AC004784.1	GBM	1.07075	4.71006e-05	1	-0.597973	1.62486e-06	1	Both	-0.558461
	AC004817.3	ATC	2.14143	0.0216339	1	2.17734	0.000942574	1	Both	1.01677
	AC004817.3	EPN	2.12998	0.0117193	1	1.98541	0.00144911	1	Both	0.932127
	AC004852.2	EMB	-0.493732	2.13399e-14	1	3.29521	0	1	Both	-6.67408
	AC004852.2	EPN	-1.3579	2.90286e-124	1	0.64855	7.79487e-13	1	Both	-0.477612
	AC004852.2	GBM	-4.74013	1.77424e-172	1	-1.59608	4.95484e-06	1	Both	0.336716
	AC004852.2	GNN	-0.313098	5.65974e-05	1	0.779995	5.59723e-18	1	Both	-2.49121
	AC004879.1	EMB	-2.12349	0.0377321	1	1.98578	4.15534e-06	1	Both	-0.935149
	AC004917.1	SCH	1.28388	0.00440073	1	2.1518	5.65234e-30	1	Both	1.67601
	AC004946.1	ATC	0.778967	0.00132346	1	1.02639	5.63218e-16	1	Both	1.31763
	AC004946.1	GNN	-0.96167	0.0234093	1	-1.17465	1.29798e-07	1	Both	1.22146
	AC005064.1	GNN	-1.29887	6.12879e-06	1	-1.69926	3.97356e-16	1	Both	1.30827
	AC005165.1	ATC	1.20022	2.78445e-15	1	1.29935	1.62617e-24	1	Both	1.08259
	AC005165.1	EPN	1.25281	1.46073e-17	1	1.15629	2.56343e-25	1	Both	0.922952
	AC005400.1	ATC	-0.516529	0.000249206	1	-1.1514	4.21755e-46	1	Both	2.2291
	AC005400.1	EMB	-0.942858	5.74686e-09	1	-1.74883	8.36363e-101	1	Both	1.85482
	AC005400.1	EPN	-0.571203	1.17468e-07	1	-1.16404	1.40447e-111	1	Both	2.03787
	AC005400.1	GNN	-0.888745	4.51771e-24	1	-1.34067	2.15432e-100	1	Both	1.5085
	AC005400.1	SCH	-1.3681	1.01089e-10	1	-1.48641	1.08934e-18	1	Both	1.08648
	AC005537.1	ATC	0.952458	1.87735e-17	1	1.27148	3.90531e-58	1	Both	1.33495
	AC005537.1	EPN	0.485927	0.00222386	1	0.863656	2.3215e-32	1	Both	1.77734
	AC005537.1	GNN	0.511959	0.000647069	1	0.331247	0.045117	1	Both	0.647019
	AC005699.1	EPN	-0.82656	5.98527e-05	1	-0.910423	3.34263e-08	1	Both	1.10146
	AC005699.1	GNN	-0.936919	2.899e-07	1	-0.798261	7.72286e-05	1	Both	0.852007
	AC005906.2	ATC	-1.26453	6.15768e-52	1	-0.271573	0.0124202	1	Both	0.214762
	AC005906.2	EMB	-1.52776	6.01479e-47	1	-0.248417	0.00108391	1	Both	0.162602
	AC005906.2	EPN	-2.16088	1.61793e-158	1	-1.51881	2.08247e-116	1	Both	0.70287
	AC005906.2	GBM	-4.43566	2.4214e-16	1	-4.39681	7.97555e-17	1	Both	0.991242
	AC005906.2	GNN	-0.60289	3.52615e-16	1	-0.705003	8.35433e-35	1	Both	1.16937
	AC005906.2	SCH	-1.59957	0.0321001	1	-2.99689	2.81893e-13	1	Both	1.87357
	AC005909.2	EPN	-1.29769	6.29847e-05	1	-2.0019	3.50163e-27	1	Both	1.54267
	AC005909.2	GBM	-2.05894	0.00784029	1	-2.42256	1.8089e-06	1	Both	1.17661
	AC005909.2	GNN	-1.29782	7.18934e-07	1	-1.5492	1.74948e-17	1	Both	1.1937
	AC005999.2	ATC	-1.21425	1.2937e-15	1	-0.667807	0.000747101	1	Both	0.549977
	AC005999.2	EPN	1.75794	2.40472e-119	1	2.50761	0	1	Both	1.42645
	AC005999.2	GBM	-2.43729	5.60075e-10	1	-2.42946	1.19214e-09	1	Both	0.996785
	AC005999.2	GNN	1.15261	1.27497e-50	1	1.23521	1.23477e-76	1	Both	1.07167
	AC005999.2	SCH	1.11721	2.04963e-15	1	0.741168	7.7699e-07	1	Both	0.663412
	AC006065.4	GNN	2.61613	4.81707e-33	1	2.06831	1.12336e-22	1	Both	0.790597
	AC006145.1	EPN	-0.775706	0.0301451	1	-0.740223	9.012e-07	1	Both	0.954256
	AC006145.1	GBM	-2.1587	8.79189e-10	1	-1.31581	0.000577581	1	Both	0.609539
	AC006145.1	GNN	-1.48123	4.74763e-08	1	-1.50371	7.85411e-14	1	Both	1.01518
	AC006148.1	ATC	-0.856307	1.65882e-52	1	-1.2576	6.38661e-171	1	Both	1.46863
	AC006148.1	EMB	-0.804686	2.93127e-26	1	-1.41729	3.55271e-296	1	Both	1.7613
	AC006148.1	EPN	-0.658495	2.40223e-42	1	-1.21945	0	1	Both	1.85187
	AC006148.1	GBM	-2.99482	1.09753e-36	1	-4.21293	1.43167e-83	1	Both	1.40674
	AC006148.1	GNN	-0.732133	6.99718e-65	1	-1.3357	0	1	Both	1.8244
	AC006148.1	SCH	-1.10792	4.6619e-09	1	-2.6131	5.7793e-68	1	Both	2.35856
	AC006197.2	EMB	1.72985	0.0015449	1	1.29534	0.0013666	1	Both	0.748817
	AC006299.1	SCH	0.78101	0.00565335	1	1.16572	1.66188e-24	1	Both	1.49258
	AC006525.1	SCH	5.90168	8.85279e-40	1	7.06598	1.24374e-64	1	Both	1.19728
	AC007001.1	SCH	3.19048	0.00350394	1	2.40533	8.02213e-05	1	Both	0.753908
	AC007091.1	ATC	-1.6064	5.04494e-10	1	-1.50255	7.83193e-12	1	Both	0.935352
	AC007091.1	GBM	-2.61081	4.24607e-05	1	-3.021	4.95525e-08	1	Both	1.15711
	AC007091.1	SCH	1.65936	1.03246e-24	1	1.72824	3.21459e-87	1	Both	1.04151
	AC007106.2	GNN	1.33921	0.00826384	1	1.2064	0.00107833	1	Both	0.900828
	AC007221.1	GBM	-1.52321	0.000500272	1	-1.63485	2.47419e-08	1	Both	1.07329
	AC007221.1	GNN	-1.0246	1.05519e-10	1	-0.926692	1.6065e-12	1	Both	0.90444
	AC007319.1	ATC	0.434272	7.98708e-07	1	1.03519	3.24197e-64	1	Both	2.38373
	AC007319.1	EMB	0.755544	6.47338e-21	1	1.31772	2.10587e-139	1	Both	1.74407
	AC007319.1	EPN	0.288996	0.0106908	1	0.956095	2.85824e-76	1	Both	3.30833
	AC007319.1	GBM	-2.03653	2.58893e-25	1	-1.56413	5.66381e-16	1	Both	0.768039
	AC007319.1	GNN	0.688715	6.22852e-26	1	1.28085	1.38331e-137	1	Both	1.85976
	AC007364.1	EMB	-0.300643	0.0215935	1	-1.36034	1.12311e-147	1	Both	4.52477
	AC007364.1	EPN	-0.317156	2.64739e-11	1	-0.465882	2.31251e-47	1	Both	1.46894
	AC007364.1	GBM	1.68987	8.42781e-121	1	0.573965	3.1134e-60	1	Both	0.33965
	AC007368.1	ATC	-1.32142	2.77063e-30	1	-2.54766	2.98487e-129	1	Both	1.92798
	AC007368.1	EMB	-1.23506	3.62596e-13	1	-2.92412	2.05677e-195	1	Both	2.36758
	AC007368.1	EPN	-2.67532	5.4897e-63	1	-4.30529	1.86297e-187	1	Both	1.60926
	AC007368.1	GBM	-1.98083	8.92866e-10	1	-3.92513	5.02032e-59	1	Both	1.98156
	AC007368.1	GNN	-1.13347	4.7876e-56	1	-2.42642	1.55342e-263	1	Both	2.1407
	AC007368.1	SCH	-1.54439	0.00394915	1	-3.70651	1.73719e-27	1	Both	2.39998
	AC007389.1	ATC	0.384812	2.1572e-26	1	0.149918	0.00043651	1	Both	0.389588
	AC007389.1	GBM	-0.830768	1.44318e-12	1	-2.17374	7.75713e-129	1	Both	2.61655
	AC007389.1	GNN	0.56643	3.82047e-91	1	0.129216	7.41148e-05	1	Both	0.228124
	AC007389.1	SCH	1.2847	1.01102e-125	1	0.381734	1.48625e-17	1	Both	0.297137
	AC007402.1	GBM	2.51958	6.23351e-152	1	3.35436	0	1	Both	1.33131
	AC007402.1	GNN	0.383618	0.00187284	1	0.405111	6.64374e-05	1	Both	1.05603
	AC007405.1	ATC	0.452439	0.00102455	1	0.383254	0.000956398	1	Both	0.847085
	AC007405.1	EPN	0.56347	4.49002e-09	1	0.744167	1.26366e-36	1	Both	1.32069
	AC007405.1	GBM	1.20513	8.74188e-25	1	1.24287	1.95945e-76	1	Both	1.03131
	AC007405.1	GNN	0.855352	1.07853e-27	1	1.79266	8.8611e-254	1	Both	2.09582
	AC007529.2	ATC	1.63606	6.84043e-08	1	1.89487	3.52546e-11	1	Both	1.15819
	AC007529.2	EMB	3.26658	2.75827e-40	1	3.94713	3.6394e-71	1	Both	1.20834
	AC007529.2	EPN	1.79227	2.39737e-10	1	2.00117	8.13617e-16	1	Both	1.11656
	AC007563.2	ATC	-0.283999	3.52725e-05	1	-0.754429	3.06528e-71	1	Both	2.65645
	AC007563.2	EMB	-0.657417	2.39105e-13	1	-2.25337	1.6564e-269	1	Both	3.42761
	AC007563.2	GNN	-0.242147	4.03802e-06	1	-1.00622	7.16115e-187	1	Both	4.15539
	AC007563.2	SCH	-0.745425	0.000116695	1	-2.02711	5.1902e-55	1	Both	2.71941
	AC007611.1	SCH	1.1414	0.00211605	1	1.39033	1.39383e-11	1	Both	1.21809
	AC007614.1	EMB	-1.27349	2.59596e-07	1	0.722866	1.24926e-08	1	Both	-0.567628
	AC007614.1	EPN	-0.990205	0.00461617	1	-1.07986	7.54646e-10	1	Both	1.09054
	AC007656.2	EPN	1.22527	2.6024e-06	1	1.17545	5.35408e-19	1	Both	0.95934
	AC007656.2	SCH	1.54882	2.29286e-07	1	1.74265	1.4442e-23	1	Both	1.12515
	AC008014.1	EPN	0.394695	4.20491e-17	1	0.727365	1.70853e-99	1	Both	1.84285
	AC008014.1	GNN	-0.221489	0.000722547	1	0.520522	8.53185e-42	1	Both	-2.3501
	AC008014.1	SCH	3.22505	0	1	4.45132	0	1	Both	1.38024
	AC008050.1	GNN	0.619635	6.12899e-21	1	0.936859	4.19332e-52	1	Both	1.51195
	AC008050.1	SCH	-0.872085	0.0242398	1	-0.914721	0.0368646	1	Both	1.04889
	AC008056.1	EMB	-0.962284	3.0237e-20	1	-0.737449	6.22525e-116	1	Both	0.766353
	AC008056.1	EPN	-1.14355	1.11898e-74	1	-1.78382	0	1	Both	1.5599
	AC008056.1	GBM	-1.79737	3.13632e-14	1	-3.51213	2.30051e-98	1	Both	1.95404
	AC008056.1	GNN	-1.64251	2.26839e-114	1	-1.95691	0	1	Both	1.19141
	AC008056.1	SCH	-3.273	2.11814e-38	1	-3.13885	1.16418e-48	1	Both	0.959013
	AC008080.4	GNN	1.64022	0.00244538	1	1.66135	0.00196207	1	Both	1.01288
	AC008269.1	GBM	-0.515091	0.025049	1	-1.33085	2.53024e-48	1	Both	2.58372
	AC008415.1	ATC	-1.95971	3.22446e-37	1	-3.17919	1.27595e-81	1	Both	1.62228
	AC008415.1	EMB	-1.5053	1.669e-19	1	-3.06532	2.7915e-141	1	Both	2.03635
	AC008415.1	EPN	-2.2097	1.36235e-60	1	-3.65312	1.24775e-192	1	Both	1.65322
	AC008415.1	GBM	-0.770437	0.0116191	1	-2.05355	6.0737e-77	1	Both	2.66544
	AC008415.1	GNN	-1.62002	2.79545e-76	1	-2.7738	8.74402e-188	1	Both	1.71221
	AC008568.1	ATC	-1.29091	4.10733e-07	1	-2.16757	1.44591e-20	1	Both	1.67911
	AC008568.1	EMB	-1.90807	9.67443e-08	1	-2.17373	1.67037e-34	1	Both	1.13923
	AC008568.1	EPN	-3.11192	4.96315e-19	1	-4.189	3.59172e-31	1	Both	1.34612
	AC008568.1	GBM	-3.37622	3.30291e-07	1	-3.79108	8.53612e-09	1	Both	1.12288
	AC008568.1	GNN	-1.19245	7.03243e-14	1	-2.11079	3.80223e-42	1	Both	1.77012
	AC008571.2	ATC	-1.09263	3.59241e-07	1	-2.33275	3.24105e-31	1	Both	2.13499
	AC008571.2	EMB	0.725725	7.20155e-08	1	-0.937852	1.75212e-27	1	Both	-1.2923
	AC008574.1	ATC	-1.61414	6.55092e-18	1	-2.96458	1.09254e-47	1	Both	1.83663
	AC008574.1	EMB	-3.23094	1.51985e-10	1	-5.022	2.46723e-29	1	Both	1.55435
	AC008574.1	EPN	-2.86313	3.7985e-34	1	-4.44903	1.13383e-71	1	Both	1.5539
	AC008574.1	GBM	-2.9517	3.46149e-05	1	-4.71146	5.64591e-15	1	Both	1.59619
	AC008574.1	GNN	-1.1699	1.31077e-32	1	-2.38294	9.4518e-110	1	Both	2.03688
	AC008591.1	ATC	-0.605514	2.43105e-12	1	-1.93745	1.06425e-135	1	Both	3.19968
	AC008591.1	EMB	-0.788318	2.03007e-10	1	-2.60988	4.87737e-213	1	Both	3.31069
	AC008591.1	EPN	-0.667087	2.09955e-17	1	-2.37371	0	1	Both	3.55832
	AC008591.1	GBM	-1.60356	2.06214e-12	1	-3.5116	1.64758e-72	1	Both	2.18988
	AC008591.1	GNN	-1.3298	3.73706e-97	1	-1.75483	3.80874e-255	1	Both	1.31962
	AC008591.1	SCH	1.57068	7.05416e-111	1	1.06756	8.77697e-203	1	Both	0.679682
	AC008691.1	EMB	-0.496815	2.69614e-05	1	-1.25677	1.94113e-34	1	Both	2.52965
	AC008691.1	EPN	-0.544274	3.88291e-17	1	-0.846703	1.21573e-31	1	Both	1.55566
	AC008691.1	GBM	-1.94285	6.76266e-19	1	-2.45077	3.16145e-20	1	Both	1.26143
	AC008691.1	GNN	-0.786797	2.081e-39	1	-0.606252	1.94081e-14	1	Both	0.770531
	AC008696.2	EPN	-0.841672	0.0430023	1	-1.8346	8.51807e-41	1	Both	2.17971
	AC008696.2	GNN	-0.867111	0.000674831	1	-1.74602	1.14327e-29	1	Both	2.0136
	AC008945.2	GNN	0.864749	2.18774e-14	1	0.413295	0.0180464	1	Both	0.477936
	AC008957.2	ATC	-0.681598	3.13508e-32	1	-0.632827	2.8128e-27	1	Both	0.928445
	AC008957.2	EMB	-0.945155	3.7709e-22	1	-1.1244	2.07501e-91	1	Both	1.18964
	AC008957.2	EPN	-0.6728	2.62198e-40	1	-0.651308	9.11803e-63	1	Both	0.968056
	AC008957.2	GBM	-2.40681	4.46355e-21	1	-3.409	1.89276e-46	1	Both	1.4164
	AC008957.2	GNN	-0.525511	5.89961e-34	1	-0.362574	7.31976e-18	1	Both	0.689946
	AC008957.2	SCH	-3.02852	2.8126e-36	1	-2.64666	4.45357e-25	1	Both	0.873913
	AC009264.1	ATC	-1.55559	8.28048e-15	1	-0.679252	0.000810807	1	Both	0.436654
	AC009264.1	EPN	-0.938795	1.08501e-06	1	-1.11299	1.8879e-22	1	Both	1.18555
	AC009313.1	ATC	1.34655	4.72116e-06	1	1.27898	7.62173e-07	1	Both	0.949821
	AC009313.1	GBM	2.16126	4.66499e-08	1	1.51956	3.74374e-10	1	Both	0.703093
	AC009315.1	ATC	1.52839	1.88227e-45	1	2.03428	6.96467e-155	1	Both	1.33099
	AC009315.1	EMB	0.849769	0.000370238	1	-0.541089	0.0101028	1	Both	-0.636748
	AC009315.1	EPN	-1.29694	4.29631e-14	1	-0.979718	9.4263e-14	1	Both	0.755405
	AC009315.1	GNN	1.67191	1.44864e-62	1	1.44212	1.15735e-79	1	Both	0.862557
	AC009432.2	EPN	-1.50966	5.57918e-09	1	-1.48917	6.74461e-10	1	Both	0.986429
	AC009432.2	GNN	-1.88272	2.37171e-12	1	-1.49523	3.34909e-07	1	Both	0.794186
	AC009518.1	EPN	3.38847	5.00823e-10	1	2.78731	1.80099e-10	1	Both	0.822586
	AC009518.1	GBM	3.07677	0.000223738	1	2.18331	0.000483189	1	Both	0.709612
	AC009522.1	EPN	0.544737	4.11448e-08	1	0.829575	5.17307e-48	1	Both	1.52289
	AC009654.1	EPN	2.49346	2.57082e-17	1	1.20231	3.67011e-06	1	Both	0.482187
	AC009899.1	ATC	-0.416284	0.0180385	1	-1.25001	4.22691e-59	1	Both	3.00278
	AC009899.1	EPN	-0.934688	8.12946e-14	1	-2.71969	4.77288e-196	1	Both	2.90973
	AC009899.1	GBM	-1.98926	2.78398e-19	1	-2.86543	4.14514e-51	1	Both	1.44045
	AC009975.1	ATC	1.23338	1.54459e-42	1	0.720278	1.57399e-20	1	Both	0.583989
	AC009975.1	EPN	0.856608	5.13474e-18	1	0.345	2.79107e-05	1	Both	0.402751
	AC010230.1	EPN	-1.23711	0.00872237	1	-2.10244	4.87915e-19	1	Both	1.69948
	AC010255.1	EPN	2.33868	1.57669e-11	1	3.10844	3.11736e-38	1	Both	1.32914
	AC010255.1	SCH	1.98743	7.05135e-05	1	2.37349	7.63434e-13	1	Both	1.19425
	AC010255.3	EPN	2.58976	5.50123e-08	1	3.26417	2.99539e-24	1	Both	1.26041
	AC010255.3	SCH	2.02749	0.0253094	1	2.40807	3.90703e-07	1	Both	1.18771
	AC010974.2	EPN	-0.851314	7.18663e-21	1	-0.272033	0.0181302	1	Both	0.319545
	AC010974.2	GBM	-3.02587	1.95183e-21	1	-2.54526	1.09411e-16	1	Both	0.841164
	AC010974.2	GNN	-0.690374	5.93018e-12	1	-0.605336	4.95037e-12	1	Both	0.876824
	AC010997.3	EMB	-1.6051	7.39017e-14	1	-1.92469	6.80969e-46	1	Both	1.19911
	AC010997.3	EPN	0.815894	5.38261e-19	1	0.772265	6.64872e-56	1	Both	0.946526
	AC010997.3	GBM	-2.97509	4.08379e-12	1	-3.33951	2.15889e-15	1	Both	1.12249
	AC011246.1	GBM	-1.37128	0.000888851	1	-2.28899	6.41768e-21	1	Both	1.66924
	AC011246.1	SCH	1.09904	1.06665e-22	1	1.43079	1.43492e-99	1	Both	1.30185
	AC011287.1	ATC	-2.00952	5.57878e-177	1	-2.79779	1.3226055324273e-314	1	Both	1.39227
	AC011287.1	EMB	-1.16987	8.70369e-60	1	-1.88778	0	1	Both	1.61366
	AC011287.1	EPN	-1.66156	4.45729e-227	1	-2.75415	0	1	Both	1.65757
	AC011287.1	GBM	-1.95303	1.34801e-44	1	-3.64709	6.32172e-175	1	Both	1.8674
	AC011287.1	GNN	-1.35616	3.67462e-259	1	-2.15517	0	1	Both	1.58917
	AC011287.1	SCH	-2.77386	1.03912e-68	1	-3.39177	5.19586e-84	1	Both	1.22276
	AC011287.2	ATC	-3.22134	4.99075e-13	1	-2.79281	7.04033e-23	1	Both	0.866971
	AC011287.2	EPN	-2.65285	4.48799e-15	1	-3.31747	1.84531e-56	1	Both	1.25053
	AC011287.2	GNN	-1.99628	2.68252e-13	1	-2.72324	1.2108e-48	1	Both	1.36416
	AC011306.1	EMB	1.85037	1.59554e-13	1	2.97726	9.95571e-63	1	Both	1.60901
	AC011306.1	GBM	2.19384	1.95211e-19	1	4.27036	1.145e-133	1	Both	1.94653
	AC011447.3	EMB	0.620449	7.74418e-10	1	0.91988	1.2457e-53	1	Both	1.4826
	AC011447.3	EPN	0.316161	0.0461417	1	0.634544	5.2409e-27	1	Both	2.00703
	AC011447.3	GBM	2.41396	1.29215e-186	1	3.27617	0	1	Both	1.35717
	AC011447.3	GNN	0.350184	0.00338923	1	0.619964	9.91505e-23	1	Both	1.77039
	AC011474.1	ATC	-0.503118	3.59681e-10	1	-0.366903	4.11582e-09	1	Both	0.729258
	AC011474.1	EMB	-0.625291	3.39856e-05	1	-2.08372	1.91659e-123	1	Both	3.3324
	AC011474.1	EPN	-1.46817	4.09119e-96	1	-1.42374	9.69658e-161	1	Both	0.969735
	AC011474.1	GBM	-2.41461	3.55415e-09	1	-3.9095	6.10329e-33	1	Both	1.61911
	AC011586.2	ATC	2.54607	9.75363e-29	1	2.38278	5.87054e-18	1	Both	0.935867
	AC011586.2	EMB	2.37461	3.83022e-21	1	1.55107	3.30227e-06	1	Both	0.653189
	AC011586.2	EPN	3.46667	3.57232e-59	1	2.86539	2.95554e-31	1	Both	0.826555
	AC011900.1	ATC	-2.39416	6.04373e-21	1	-2.6271	3.47636e-19	1	Both	1.0973
	AC011900.1	EPN	-2.32947	1.12902e-30	1	-2.78166	1.09408e-53	1	Both	1.19412
	AC011900.1	GBM	-1.59585	1.55187e-09	1	-1.237	2.00091e-11	1	Both	0.775132
	AC011900.1	GNN	-2.16852	8.60834e-29	1	-2.8338	1.82184e-38	1	Both	1.30679
	AC011995.2	ATC	-0.868123	0.000129862	1	-2.58353	4.90197e-53	1	Both	2.97599
	AC011995.2	EMB	-1.09741	1.15531e-05	1	-3.04335	1.57113e-78	1	Both	2.7732
	AC011995.2	GBM	-1.16189	7.18636e-05	1	-2.43382	6.84708e-41	1	Both	2.09472
	AC012078.2	GNN	6.13098	1.37286e-07	1	5.66805	2.57232e-15	1	Both	0.924493
	AC012078.2	SCH	6.36868	2.92991e-07	1	4.33045	2.49433e-07	1	Both	0.67996
	AC012178.1	ATC	-0.701208	1.29179e-06	1	-0.588982	5.84737e-07	1	Both	0.839954
	AC012178.1	EPN	-0.748776	1.05373e-10	1	-0.617586	3.7531e-18	1	Both	0.824794
	AC012178.1	GBM	-2.93357	4.43692e-06	1	-3.6664	1.1654e-12	1	Both	1.24981
	AC012178.1	GNN	-0.797179	1.54152e-12	1	-0.95596	1.32843e-28	1	Both	1.19918
	AC012405.1	ATC	-0.458408	1.82614e-37	1	-0.635169	3.15266e-34	1	Both	1.3856
	AC012405.1	EPN	0.278283	3.11211e-22	1	0.381034	9.56883e-43	1	Both	1.36923
	AC012405.1	GBM	1.23666	6.40752e-147	1	0.439934	3.37231e-29	1	Both	0.355744
	AC012405.1	GNN	-0.156584	1.23638e-07	1	-0.208802	4.27524e-07	1	Both	1.33348
	AC012405.1	SCH	-0.888633	2.34633e-23	1	-1.41855	6.20599e-30	1	Both	1.59632
	AC012409.2	EPN	-0.755104	8.6224e-07	1	-1.58385	1.00295e-70	1	Both	2.09753
	AC012409.2	GBM	-2.57203	5.10857e-08	1	-3.34758	2.46306e-16	1	Both	1.30153
	AC012409.2	SCH	-1.30508	3.35841e-07	1	-1.10547	6.23932e-06	1	Both	0.847053
	AC012494.1	ATC	-0.731661	6.19821e-20	1	-1.5209	1.25624e-81	1	Both	2.07869
	AC012494.1	EMB	0.544362	1.33853e-14	1	-1.5428	3.08758e-131	1	Both	-2.83414
	AC012494.1	EPN	-1.09413	1.45566e-30	1	-2.96015	1.32515e-219	1	Both	2.70548
	AC012494.1	GBM	-1.08952	0.00963877	1	-3.84954	6.16097e-41	1	Both	3.53326
	AC012494.1	GNN	-0.200316	0.0233802	1	-1.44933	3.66342e-150	1	Both	7.2352
	AC012501.2	ATC	-2.20837	8.09553e-17	1	-1.60468	1.38943e-14	1	Both	0.726637
	AC012501.2	EMB	-1.90703	6.07792e-09	1	-0.376419	0.0458987	1	Both	0.197385
	AC012501.2	EPN	-1.92222	2.2928e-28	1	-1.46168	3.54015e-36	1	Both	0.760409
	AC012501.2	GNN	-1.91233	9.04655e-19	1	-1.93992	2.62029e-32	1	Both	1.01443
	AC012636.1	ATC	0.640984	0.000122447	1	1.13946	5.29956e-27	1	Both	1.77768
	AC013265.1	ATC	0.568761	1.70489e-11	1	0.736605	4.29599e-38	1	Both	1.2951
	AC013265.1	EPN	0.44177	6.9486e-07	1	0.573968	2.54226e-33	1	Both	1.29924
	AC013265.1	GBM	-3.17684	0.00341038	1	-4.5661	2.85922e-09	1	Both	1.43731
	AC013287.1	ATC	-0.543509	5.96941e-25	1	-0.191338	1.24856e-05	1	Both	0.352042
	AC013287.1	EMB	-0.992933	1.98429e-52	1	-1.26571	9.81697e-205	1	Both	1.27471
	AC013287.1	EPN	-0.206005	0.00515631	1	-0.764318	6.57989e-161	1	Both	3.7102
	AC013287.1	GBM	-0.8599	3.56913e-15	1	-1.85362	2.88282e-125	1	Both	2.15562
	AC013287.1	GNN	-0.653086	1.34636e-48	1	-1.33363	5.82849e-256	1	Both	2.04205
	AC013470.2	EPN	3.56852	3.17949e-38	1	4.29453	9.40139e-91	1	Both	1.20345
	AC013470.2	GNN	2.20475	8.82684e-14	1	2.45874	1.91575e-26	1	Both	1.1152
	AC013470.2	SCH	3.44117	1.83664e-31	1	3.74849	1.84344e-59	1	Both	1.08931
	AC013652.1	SCH	-0.998009	1.38519e-08	1	-0.907282	1.39592e-08	1	Both	0.909092
	AC015522.1	EPN	-1.16693	1.38595e-06	1	-0.884644	6.45558e-08	1	Both	0.758098
	AC015522.1	GBM	-3.79646	7.9539e-12	1	-2.70426	0.000757273	1	Both	0.71231
	AC015522.1	GNN	-2.43449	7.22139e-14	1	-2.45519	7.23111e-14	1	Both	1.0085
	AC015943.1	ATC	-1.42238	7.33645e-07	1	-2.59059	5.61395e-33	1	Both	1.82131
	AC015943.1	EPN	-1.45172	5.71113e-11	1	-2.73527	2.74173e-90	1	Both	1.88415
	AC015943.1	GNN	-1.15451	1.15301e-12	1	-2.05203	1.02619e-69	1	Both	1.7774
	AC016042.1	EMB	-1.02325	4.33985e-32	1	-1.94609	0	1	Both	1.90188
	AC016042.1	EPN	-1.82705	3.38392e-245	1	-2.10383	0	1	Both	1.15149
	AC016042.1	GBM	-2.18821	9.61398e-26	1	-3.72289	6.68072e-105	1	Both	1.70134
	AC016042.1	GNN	-1.90135	3.61886e-178	1	-2.64875	0	1	Both	1.39309
	AC016042.1	SCH	-2.57493	1.00659e-10	1	-4.18187	2.37983e-35	1	Both	1.62407
	AC016074.2	GBM	-3.71257	2.3293e-14	1	-2.71784	3.87404e-05	1	Both	0.732063
	AC016074.2	GNN	-0.837398	1.91301e-07	1	-0.636425	0.000441584	1	Both	0.760003
	AC016152.1	EMB	1.16546	0.0214511	1	1.50391	1.1012e-17	1	Both	1.2904
	AC016598.2	GNN	-2.48371	0.0118439	1	-2.95871	1.08442e-08	1	Both	1.19125
	AC016687.2	ATC	-1.83378	0.005905	1	-2.72536	1.15615e-10	1	Both	1.4862
	AC016687.2	EPN	-2.44009	2.70201e-07	1	-3.43493	5.57734e-26	1	Both	1.40771
	AC016687.2	GNN	-2.10684	7.61164e-09	1	-2.96636	7.72411e-22	1	Both	1.40797
	AC016687.3	GNN	-1.86069	0.024342	1	-2.16825	5.41226e-07	1	Both	1.16529
	AC016745.1	GBM	-1.8493	0.000191355	1	-1.33599	0.0284898	1	Both	0.722426
	AC016745.1	GNN	1.21616	1.70061e-22	1	1.81479	5.6609e-77	1	Both	1.49223
	AC016766.1	EPN	1.57623	4.91323e-23	1	0.577882	0.00124813	1	Both	0.366622
	AC016766.1	GNN	1.47237	4.31355e-28	1	0.777239	1.91166e-07	1	Both	0.527882
	AC016987.1	ATC	-2.50821	0.00253598	1	-2.17165	0.000246008	1	Both	0.865815
	AC018467.1	GBM	-2.48657	0.00838698	1	-3.40295	1.55547e-06	1	Both	1.36853
	AC018467.1	SCH	1.90365	1.63005e-36	1	1.61558	1.61441e-69	1	Both	0.848675
	AC018616.1	ATC	0.783626	0.0029872	1	1.27688	3.191e-15	1	Both	1.62946
	AC018616.1	GBM	2.37733	4.10925e-13	1	1.21388	1.91472e-11	1	Both	0.510605
	AC018618.1	EPN	2.87479	1.60119e-71	1	4.0751	5.47108e-152	1	Both	1.41753
	AC018618.1	GNN	2.5764	4.39219e-57	1	3.06913	1.28903e-82	1	Both	1.19125
	AC018618.1	SCH	1.74146	5.30587e-11	1	1.76038	1.53776e-11	1	Both	1.01087
	AC018680.1	GNN	-1.28824	0.00355245	1	-1.39382	7.73242e-06	1	Both	1.08195
	AC018697.1	ATC	-1.56751	3.76142e-19	1	-1.52091	7.72378e-36	1	Both	0.970269
	AC018697.1	EMB	-1.37177	7.19127e-12	1	-1.4699	2.88939e-56	1	Both	1.07153
	AC018697.1	EPN	-2.10517	1.09206e-34	1	-2.88936	5.10871e-100	1	Both	1.37251
	AC018697.1	GBM	-2.95085	1.3719e-15	1	-3.25715	5.53843e-23	1	Both	1.1038
	AC018697.1	GNN	-1.54916	1.40334e-29	1	-2.3991	1.06239e-79	1	Both	1.54865
	AC018742.1	EPN	-1.19445	7.68442e-05	1	-1.62869	2.89271e-20	1	Both	1.36354
	AC018742.1	GBM	-1.98469	0.00225769	1	-2.01333	2.4075e-05	1	Both	1.01443
	AC018742.1	GNN	-1.31732	3.36918e-07	1	-1.29827	2.97264e-12	1	Both	0.985537
	AC018742.1	SCH	1.64601	9.57704e-13	1	2.10976	4.28286e-97	1	Both	1.28175
	AC019068.1	ATC	1.42926	4.65654e-64	1	1.77424	1.70942e-110	1	Both	1.24137
	AC019068.1	EPN	1.45351	1.20128e-70	1	1.77326	4.24536e-135	1	Both	1.21998
	AC019068.1	GBM	4.75397	0	1	4.38823	0	1	Both	0.923067
	AC019068.1	GNN	1.36845	1.09643e-65	1	1.40023	1.14122e-74	1	Both	1.02323
	AC019117.1	ATC	0.90487	0.000290467	1	1.19635	2.66068e-15	1	Both	1.32212
	AC019117.1	EMB	1.54501	4.04095e-15	1	3.91412	1.95583e-293	1	Both	2.5334
	AC019117.1	GNN	-1.03693	0.0216812	1	-0.953289	0.00428512	1	Both	0.919339
	AC019117.2	ATC	0.750978	0.000493492	1	0.782459	5.29915e-11	1	Both	1.04192
	AC019117.2	EMB	0.91259	0.00015922	1	2.49593	6.15244e-233	1	Both	2.735
	AC019197.1	GBM	-1.41724	9.96124e-22	1	-1.68303	1.47029e-40	1	Both	1.18754
	AC019197.1	SCH	-2.34509	1.60981e-14	1	-2.52659	7.60438e-17	1	Both	1.0774
	AC019211.1	ATC	-1.45819	2.44941e-19	1	-2.76636	5.75687e-77	1	Both	1.89712
	AC019211.1	EPN	-2.02453	2.53814e-37	1	-3.45353	1.09146e-173	1	Both	1.70585
	AC019211.1	GBM	-1.70557	0.000455198	1	-3.91828	1.21182e-36	1	Both	2.29734
	AC019211.1	GNN	-1.64643	1.36005e-51	1	-2.75463	6.30625e-157	1	Both	1.6731
	AC019330.1	EPN	1.39455	6.94336e-22	1	2.1157	1.59379e-164	1	Both	1.51712
	AC019330.1	GBM	-2.5071	3.21099e-10	1	-1.92168	2.94202e-05	1	Both	0.766494
	AC019330.1	SCH	1.12082	2.09575e-08	1	1.38885	4.78332e-27	1	Both	1.23913
	AC020584.1	EMB	2.30687	2.74679e-28	1	4.82924	7.34623e-142	1	Both	2.09342
	AC020584.1	EPN	0.8707	0.0157957	1	2.43214	5.45321e-33	1	Both	2.79332
	AC020637.1	ATC	-1.41056	2.35474e-05	1	-1.32371	3.93446e-07	1	Both	0.938424
	AC020637.1	EPN	0.629725	0.0100509	1	0.746234	7.00875e-18	1	Both	1.18502
	AC020704.1	GNN	2.77957	4.1299e-33	1	1.14489	9.95685e-08	1	Both	0.411895
	AC020718.1	EPN	2.86118	1.70356e-67	1	3.38007	9.12243e-170	1	Both	1.18136
	AC020718.1	GNN	1.12339	4.66252e-09	1	1.02906	3.51867e-10	1	Both	0.916035
	AC020718.1	SCH	2.81631	6.8343e-55	1	2.88596	6.6579e-91	1	Both	1.02473
	AC020916.1	ATC	0.81686	6.33599e-09	1	1.24602	3.32834e-26	1	Both	1.52538
	AC020916.1	EMB	0.705594	0.000262018	1	1.76474	3.20901e-73	1	Both	2.50106
	AC020916.1	EPN	1.08295	4.78591e-21	1	1.63625	3.92995e-67	1	Both	1.51091
	AC020916.1	GNN	0.476643	0.0232099	1	1.15305	1.07469e-27	1	Both	2.4191
	AC021134.1	ATC	-1.09794	1.67131e-08	1	-2.37736	2.9238e-60	1	Both	2.16529
	AC021134.1	EMB	-2.80051	2.14029e-14	1	-3.48052	1.57629e-73	1	Both	1.24281
	AC021134.1	EPN	-3.01183	2.33409e-27	1	-4.36679	6.67309e-83	1	Both	1.44988
	AC021134.1	GBM	-2.06043	0.00985232	1	-3.73355	6.7166e-29	1	Both	1.81202
	AC021134.1	GNN	-3.22787	4.63536e-32	1	-4.26463	8.88756e-63	1	Both	1.32119
	AC021351.1	EPN	1.1217	3.58698e-12	1	2.07652	9.19049e-114	1	Both	1.85122
	AC021351.1	GBM	-2.49612	3.23059e-08	1	-1.68709	0.00419437	1	Both	0.675884
	AC021504.1	EMB	1.60883	0.0166698	1	1.74523	6.54511e-14	1	Both	1.08478
	AC021613.1	GNN	0.920582	1.29715e-13	1	-0.444657	0.00916729	1	Both	-0.483018
	AC021723.2	ATC	-1.88063	9.57667e-05	1	-1.61252	0.000208955	1	Both	0.857437
	AC021851.2	EMB	0.716028	7.29509e-06	1	1.18206	1.51772e-67	1	Both	1.65086
	AC022034.3	EPN	-0.68493	2.40505e-06	1	0.456227	0.00113406	1	Both	-0.666093
	AC022325.2	ATC	-1.57215	2.36214e-07	1	-2.36169	5.29828e-20	1	Both	1.5022
	AC022325.2	EMB	-1.50884	3.02754e-06	1	-2.29315	5.85631e-34	1	Both	1.51981
	AC022325.2	EPN	-1.00069	1.47051e-06	1	-1.42284	1.16704e-44	1	Both	1.42185
	AC022325.2	GBM	-2.96326	6.64935e-06	1	-3.56958	9.18753e-10	1	Both	1.20461
	AC022325.2	GNN	-1.25615	5.087e-14	1	-1.72138	6.33216e-39	1	Both	1.37035
	AC022325.2	SCH	-1.78704	0.00158708	1	-2.03613	1.27103e-05	1	Both	1.13938
	AC022655.1	EPN	-1.20272	0.000175113	1	-1.0178	8.55185e-08	1	Both	0.846244
	AC022655.1	GNN	-1.24985	0.000863778	1	-1.38053	1.2735e-08	1	Both	1.10455
	AC022893.2	GNN	-1.92533	3.08902e-10	1	-0.758656	0.0316849	1	Both	0.394039
	AC022915.2	ATC	-1.68331	5.00859e-07	1	-1.1594	0.00281802	1	Both	0.688765
	AC023095.1	ATC	-1.29998	9.15642e-65	1	-1.06017	4.30397e-48	1	Both	0.815522
	AC023095.1	EMB	-1.20064	1.72841e-42	1	-0.490135	1.88323e-23	1	Both	0.408229
	AC023095.1	EPN	-0.866568	1.30516e-51	1	-0.371597	5.28832e-20	1	Both	0.428815
	AC023095.1	GNN	-0.916029	3.03485e-62	1	-0.857644	5.04001e-67	1	Both	0.936263
	AC023095.1	SCH	-2.07919	3.19301e-19	1	-2.27562	2.28686e-23	1	Both	1.09447
	AC023282.1	ATC	0.776875	2.22514e-72	1	1.57112	0	1	Both	2.02236
	AC023282.1	EMB	0.603361	1.81045e-23	1	0.243211	2.53999e-05	1	Both	0.403094
	AC023282.1	EPN	0.633635	6.22125e-51	1	1.36832	0	1	Both	2.15948
	AC023282.1	GBM	-2.03707	2.19422e-18	1	-2.79228	7.16316e-36	1	Both	1.37073
	AC023421.2	ATC	-1.14817	1.29365e-06	1	-0.981334	6.16531e-05	1	Both	0.854696
	AC023421.2	EMB	-1.05694	0.0146219	1	-1.68063	4.4502e-15	1	Both	1.59009
	AC023421.2	GBM	-2.44897	0.00672233	1	-2.92889	1.51168e-05	1	Both	1.19596
	AC023421.2	GNN	-0.607586	0.00154432	1	-0.500795	0.0104718	1	Both	0.824238
	AC023480.1	ATC	-0.697664	2.2052e-49	1	-0.235618	1.17396e-07	1	Both	0.337724
	AC023480.1	EMB	-1.29457	3.25929e-69	1	-1.22808	1.39991e-172	1	Both	0.948641
	AC023480.1	EPN	-1.18545	3.64573e-179	1	-0.575533	2.41205e-88	1	Both	0.485497
	AC023480.1	GBM	0.350174	0.00208354	1	0.246637	4.12319e-10	1	Both	0.704327
	AC023480.1	SCH	-1.79749	7.89089e-50	1	-1.4788	2.52669e-43	1	Both	0.822699
	AC023590.1	ATC	-0.619528	9.90331e-15	1	-1.27454	2.55647e-121	1	Both	2.05728
	AC023590.1	EMB	-0.57039	1.45246e-06	1	-0.118174	0.0335488	1	Both	0.207182
	AC023590.1	EPN	-1.5589	4.24992e-80	1	-2.47939	0	1	Both	1.59047
	AC023590.1	GBM	-2.82003	1.15978e-16	1	-4.39548	9.71028e-53	1	Both	1.55866
	AC023590.1	GNN	-1.46951	1.96479e-84	1	-2.18799	5.06707e-304	1	Both	1.48893
	AC023590.1	SCH	-1.28967	2.10173e-07	1	-2.48598	1.30955e-48	1	Both	1.92761
	AC023781.1	EMB	-3.80361	0.00132392	1	-2.62736	0.00651737	1	Both	0.690754
	AC023781.1	EPN	-2.45609	0.00268365	1	-2.56521	5.14049e-06	1	Both	1.04443
	AC023824.3	SCH	3.7801	0.0079641	1	4.80491	3.11961e-06	1	Both	1.2711
	AC023905.1	EPN	-0.935446	0.0024969	1	-0.854372	1.74073e-09	1	Both	0.913332
	AC023905.1	GNN	-1.57921	2.5308e-08	1	-1.8601	5.18008e-17	1	Both	1.17787
	AC024901.1	ATC	-1.32339	7.04315e-35	1	-2.34509	2.938e-143	1	Both	1.77204
	AC024901.1	EMB	-0.779022	4.20289e-09	1	-2.23767	1.27005e-235	1	Both	2.87241
	AC024901.1	EPN	-1.21574	2.68956e-43	1	-2.26635	0	1	Both	1.86417
	AC024901.1	GBM	-1.95906	3.85157e-13	1	-3.68969	3.15863e-71	1	Both	1.8834
	AC024901.1	GNN	-1.16563	1.64685e-63	1	-1.67202	7.09442e-264	1	Both	1.43443
	AC024901.1	SCH	-1.64775	1.15028e-14	1	-2.46802	6.89809e-46	1	Both	1.49782
	AC025263.1	ATC	1.14642	5.77878e-08	1	2.17147	4.58083e-48	1	Both	1.89414
	AC025263.1	GNN	1.54127	1.04647e-17	1	1.85689	1.73639e-37	1	Both	1.20478
	AC025887.2	EPN	-0.43951	0.0401918	1	-0.860522	2.37308e-32	1	Both	1.95791
	AC026316.5	ATC	-0.5036	7.29384e-05	1	-0.750126	1.73492e-13	1	Both	1.48953
	AC026316.5	EMB	-0.982412	1.21246e-07	1	-1.6503	2.7031e-51	1	Both	1.67984
	AC026316.5	EPN	-0.616779	2.18931e-08	1	-1.14073	3.49388e-57	1	Both	1.84949
	AC026316.5	GBM	-1.31277	5.92825e-07	1	-1.8902	5.89983e-25	1	Both	1.43985
	AC026316.5	GNN	-1.20642	1.3211e-42	1	-1.16852	1.27588e-45	1	Both	0.968584
	AC026316.5	SCH	1.78218	2.70888e-80	1	2.25745	0	1	Both	1.26668
	AC026341.1	ATC	0.720212	2.28207e-19	1	0.343101	3.49208e-05	1	Both	0.476389
	AC026341.1	GNN	0.473493	4.38146e-10	1	0.399029	2.01345e-12	1	Both	0.842734
	AC027288.3	ATC	-1.60999	9.84783e-72	1	-2.52462	2.2773e-227	1	Both	1.5681
	AC027288.3	EMB	-1.0676	7.14705e-29	1	-1.93796	0	1	Both	1.81526
	AC027288.3	EPN	-1.28748	5.87156e-77	1	-2.36018	0	1	Both	1.83318
	AC027288.3	GBM	-1.94997	7.07602e-32	1	-3.26669	5.35389e-139	1	Both	1.67525
	AC027288.3	GNN	-1.25025	3.42933e-118	1	-1.92856	0	1	Both	1.54254
	AC027288.3	SCH	-1.5375	6.43643e-37	1	-1.84095	6.31978e-78	1	Both	1.19737
	AC034195.1	EPN	-0.249885	0.0194555	1	-0.614583	9.69625e-53	1	Both	2.45946
	AC034268.2	ATC	-1.62587	6.3924e-61	1	-2.75491	1.2139e-127	1	Both	1.69442
	AC034268.2	EMB	-1.6743	3.74155e-34	1	-3.03241	1.63671e-195	1	Both	1.81115
	AC034268.2	EPN	-2.14026	3.79527e-114	1	-3.33309	2.57259e-298	1	Both	1.55733
	AC034268.2	GBM	-1.20345	2.27765e-07	1	-3.14452	2.22415e-85	1	Both	2.61292
	AC034268.2	GNN	-1.86679	3.42593e-143	1	-2.74774	2.02427e-258	1	Both	1.4719
	AC034268.2	SCH	-1.40514	1.40273e-09	1	-2.89316	1.58527e-39	1	Both	2.05898
	AC037433.1	EPN	2.60617	0.000343908	1	1.9961	0.00903523	1	Both	0.765916
	AC037486.1	EPN	1.33023	1.89048e-10	1	1.83483	2.54643e-41	1	Both	1.37934
	AC040168.1	EMB	-0.400912	0.000387386	1	-1.12763	4.2361e-119	1	Both	2.81265
	AC040168.1	EPN	-0.317763	3.03719e-06	1	-0.848612	3.33409e-123	1	Both	2.67058
	AC040174.1	ATC	-2.05293	9.66285e-10	1	-1.63777	2.88316e-10	1	Both	0.797774
	AC040174.1	EMB	-1.3716	0.0238488	1	-2.20127	4.08561e-19	1	Both	1.60489
	AC040174.1	GNN	-0.861537	0.00098001	1	-1.23253	1.92132e-16	1	Both	1.43062
	AC044781.1	EPN	-0.435025	0.000179598	1	-0.48094	4.97192e-10	1	Both	1.10555
	AC044781.1	GBM	-1.06871	0.0284679	1	-2.07732	5.78505e-18	1	Both	1.94377
	AC044810.2	ATC	1.75594	0.000215825	1	1.79469	5.31276e-08	1	Both	1.02206
	AC044810.2	EMB	2.89681	5.67434e-16	1	4.92651	1.01551e-97	1	Both	1.70067
	AC046195.1	GBM	-1.73645	0.00122715	1	-2.36458	8.02476e-11	1	Both	1.36174
	AC046195.1	GNN	-0.767569	1.4635e-06	1	-0.86348	8.98219e-14	1	Both	1.12495
	AC055733.2	EPN	-0.595472	9.10194e-06	1	-0.629018	1.52311e-16	1	Both	1.05634
	AC055733.2	GBM	-2.24532	3.96137e-08	1	-2.74775	4.22411e-16	1	Both	1.22376
	AC055733.2	GNN	-0.806472	6.29467e-11	1	-1.02812	6.63946e-28	1	Both	1.27483
	AC055733.2	SCH	-1.86271	0.00214465	1	-2.17938	8.41269e-07	1	Both	1.17
	AC060765.1	ATC	-0.955087	5.58318e-07	1	-0.850648	1.37028e-07	1	Both	0.89065
	AC060765.1	EPN	-0.82825	5.13068e-06	1	-0.780212	1.33671e-16	1	Both	0.942001
	AC060765.1	GBM	-4.53106	4.28819e-30	1	-3.21859	2.80004e-09	1	Both	0.710339
	AC060765.1	GNN	-2.05365	5.26318e-28	1	-2.47009	6.65264e-34	1	Both	1.20278
	AC060765.2	ATC	-1.47862	6.6493e-96	1	-1.40417	4.12034e-52	1	Both	0.949649
	AC060765.2	EMB	-0.900809	3.02411e-45	1	1.32271	0	1	Both	-1.46836
	AC060765.2	EPN	-1.51573	3.34476e-122	1	-1.50115	5.42691e-137	1	Both	0.990383
	AC060765.2	GBM	-3.75402	1.49455e-264	1	-2.35114	1.46489e-45	1	Both	0.626299
	AC060765.2	GNN	-2.55866	3.21175e-200	1	-2.9595	6.58738e-109	1	Both	1.15666
	AC060765.2	SCH	-3.11059	3.02048e-18	1	-4.05119	1.21045e-09	1	Both	1.30239
	AC061958.1	GBM	-0.924467	0.00105537	1	-1.11815	2.99878e-10	1	Both	1.2095
	AC061958.1	GNN	-1.20032	8.36292e-27	1	-1.00993	2.46926e-23	1	Both	0.841383
	AC061958.1	SCH	-2.70621	2.22259e-05	1	-2.70265	5.21504e-05	1	Both	0.998681
	AC064875.1	ATC	0.695498	5.63124e-47	1	1.15603	8.88952e-178	1	Both	1.66217
	AC064875.1	EPN	0.39579	1.04701e-15	1	0.822744	1.93109e-114	1	Both	2.07874
	AC064875.1	GBM	-1.54046	2.39294e-11	1	-2.47478	7.49161e-37	1	Both	1.60652
	AC064875.1	GNN	1.06245	2.5956e-143	1	1.29536	2.43178e-294	1	Both	1.21921
	AC064875.1	SCH	2.08107	0	1	2.50359	0	1	Both	1.20303
	AC067956.1	ATC	-1.53485	3.24764e-17	1	-2.7336	1.31194e-53	1	Both	1.78102
	AC067956.1	EMB	-0.869312	4.31765e-05	1	-2.36853	1.19834e-94	1	Both	2.7246
	AC067956.1	EPN	-1.1126	4.21776e-18	1	-1.9608	6.24318e-153	1	Both	1.76235
	AC067956.1	GBM	-1.40225	2.40302e-05	1	-2.81418	2.55469e-39	1	Both	2.00691
	AC067956.1	GNN	-1.47214	1.9043e-41	1	-2.38218	1.68569e-115	1	Both	1.61817
	AC068051.1	EMB	0.710919	2.05947e-22	1	1.05369	9.30523e-230	1	Both	1.48215
	AC068051.1	EPN	0.28955	0.00139149	1	-0.262666	5.72368e-09	1	Both	-0.907153
	AC068051.1	SCH	-1.51271	9.15704e-17	1	-1.51398	6.29755e-20	1	Both	1.00084
	AC068308.1	ATC	0.351394	4.01435e-05	1	1.00812	9.68897e-89	1	Both	2.86891
	AC068308.1	EMB	-1.16388	4.13022e-14	1	-1.7413	4.12038e-55	1	Both	1.49612
	AC068308.1	GNN	-0.420935	1.58452e-06	1	1.00521	1.51705e-115	1	Both	-2.38804
	AC068308.1	SCH	-2.04237	2.77504e-06	1	-2.34238	2.04128e-10	1	Both	1.14689
	AC068633.1	EMB	-1.08179	0.0146005	1	-1.26625	5.9678e-17	1	Both	1.17052
	AC068633.1	EPN	-1.02838	3.64621e-06	1	-1.45984	4.97651e-31	1	Both	1.41955
	AC068633.1	GNN	-0.787442	0.00038216	1	-1.35021	8.09604e-22	1	Both	1.71468
	AC068875.1	EPN	1.17339	0.0273918	1	1.48546	8.32738e-13	1	Both	1.26596
	AC069133.1	ATC	-2.24604	1.39626e-06	1	-2.76716	8.48994e-13	1	Both	1.23202
	AC069133.1	EMB	-2.33482	0.000598973	1	-3.37511	3.97537e-18	1	Both	1.44556
	AC069133.1	EPN	-2.82005	2.64132e-16	1	-3.40827	2.27736e-31	1	Both	1.20859
	AC069133.1	GNN	-1.5151	2.17702e-11	1	-2.2765	1.3879e-29	1	Both	1.50254
	AC069228.1	ATC	-0.734818	2.02166e-62	1	-1.15496	9.58761e-248	1	Both	1.57176
	AC069228.1	EMB	-0.914198	9.56561e-42	1	-2.0199	0	1	Both	2.20948
	AC069228.1	EPN	-1.31255	1.57578e-214	1	-1.66851	0	1	Both	1.27121
	AC069228.1	GBM	-2.25949	1.5539e-57	1	-3.44369	4.20769e-189	1	Both	1.5241
	AC069228.1	GNN	-1.46425	1.0414e-224	1	-2.1672	0	1	Both	1.48007
	AC069228.1	SCH	-3.26739	3.52849e-25	1	-4.38172	3.03129e-51	1	Both	1.34105
	AC069277.1	EMB	1.34	2.96621e-09	1	1.40886	6.26476e-17	1	Both	1.05139
	AC069277.1	EPN	1.64625	1.13103e-18	1	2.51596	4.09322e-72	1	Both	1.5283
	AC069277.1	GNN	1.08867	2.80865e-07	1	1.59654	2.77739e-24	1	Both	1.4665
	AC073050.1	GBM	0.416737	9.05562e-12	1	-0.265858	5.38893e-11	1	Both	-0.637952
	AC073050.1	SCH	-0.992266	5.82237e-30	1	-1.25418	5.97931e-53	1	Both	1.26395
	AC073091.3	ATC	-1.63013	1.17365e-28	1	-2.80515	2.504e-84	1	Both	1.72082
	AC073091.3	EMB	-1.74934	5.60713e-14	1	-3.7484	1.22676e-99	1	Both	2.14275
	AC073091.3	EPN	-1.82074	1.242e-42	1	-3.24618	7.29192e-207	1	Both	1.78289
	AC073091.3	GNN	-1.96173	3.98575e-70	1	-3.12633	1.06975e-156	1	Both	1.59366
	AC073091.4	ATC	-2.19529	4.26245e-16	1	-3.2358	3.18887e-47	1	Both	1.47398
	AC073091.4	EMB	-4.06798	9.96253e-13	1	-4.40337	4.93641e-46	1	Both	1.08245
	AC073091.4	EPN	-2.55179	3.41638e-27	1	-3.78161	1.30936e-108	1	Both	1.48194
	AC073091.4	GNN	-2.74143	8.03063e-34	1	-3.71746	1.31714e-80	1	Both	1.35603
	AC073114.1	EMB	1.73398	1.15771e-28	1	1.67082	2.8212e-45	1	Both	0.963575
	AC073114.1	EPN	2.31809	1.60363e-71	1	2.79636	8.5261e-155	1	Both	1.20632
	AC073114.1	GNN	2.00348	9.3153e-55	1	2.14723	2.60845e-84	1	Both	1.07175
	AC073114.1	SCH	1.78626	1.01722e-21	1	1.95198	1.3258e-38	1	Both	1.09277
	AC073225.1	GBM	-5.76322	5.854e-30	1	-2.85231	0.00852745	1	Both	0.494917
	AC073332.1	EMB	-0.577303	4.58499e-05	1	-1.0848	6.80257e-102	1	Both	1.87909
	AC073332.1	EPN	-0.424526	3.39105e-08	1	-0.970333	4.77958e-133	1	Both	2.28569
	AC073332.1	GBM	-0.824089	0.00021626	1	-2.14146	5.09252e-74	1	Both	2.59857
	AC073332.1	GNN	-0.357767	1.40821e-06	1	-0.924264	1.68008e-98	1	Both	2.58342
	AC073332.1	SCH	-1.57334	3.34755e-11	1	-2.24484	1.72584e-31	1	Both	1.4268
	AC073365.1	ATC	-0.703843	4.6161e-18	1	-1.52875	2.6417e-123	1	Both	2.172
	AC073365.1	EMB	-1.65183	3.81028e-24	1	-3.4549	3.57332e-165	1	Both	2.09157
	AC073365.1	EPN	-2.64221	8.69929e-126	1	-3.39613	3.09796e-286	1	Both	1.28534
	AC073365.1	GBM	-1.76143	1.05821e-10	1	-3.39568	4.14152e-76	1	Both	1.92779
	AC073365.1	GNN	-2.51075	1.05276e-110	1	-3.30934	5.55107e-215	1	Both	1.31807
	AC073365.1	SCH	-1.9232	4.24952e-09	1	-3.16151	2.55126e-35	1	Both	1.64387
	AC073529.1	EPN	0.402863	0.000740595	1	0.701163	4.19855e-30	1	Both	1.74045
	AC073529.1	GBM	1.80439	1.71735e-88	1	2.74092	0	1	Both	1.51903
	AC073529.1	SCH	0.705843	2.05491e-05	1	0.772977	6.21647e-11	1	Both	1.09511
	AC073941.1	EPN	0.453381	3.41324e-18	1	0.537357	6.45368e-36	1	Both	1.18522
	AC073941.1	GBM	1.51664	1.75778e-75	1	0.685	1.31914e-33	1	Both	0.451656
	AC073941.1	SCH	-1.08025	1.30633e-06	1	-1.63918	4.83315e-12	1	Both	1.51741
	AC077690.1	EMB	-0.404396	0.00068182	1	-1.60674	1.37731e-180	1	Both	3.97319
	AC077690.1	EPN	-0.38571	4.89672e-14	1	-0.656187	2.76035e-92	1	Both	1.70124
	AC077690.1	GBM	0.555019	1.28284e-05	1	-0.832215	2.89126e-46	1	Both	-1.49943
	AC077690.1	SCH	-0.621197	0.0284034	1	-1.76421	3.31449e-39	1	Both	2.84001
	AC079015.1	ATC	0.418458	2.44971e-05	1	0.654292	2.79634e-10	1	Both	1.56358
	AC079015.1	GNN	-1.07876	6.02699e-31	1	-0.723844	3.47584e-08	1	Both	0.670997
	AC079015.1	SCH	-1.20891	0.0136378	1	-1.42331	0.0265307	1	Both	1.17735
	AC079142.1	ATC	-0.367097	6.36144e-07	1	-0.447456	3.34851e-15	1	Both	1.21891
	AC079142.1	EMB	0.378783	1.81427e-07	1	0.173372	0.000914111	1	Both	0.457709
	AC079142.1	EPN	0.342769	1.33501e-10	1	0.166223	9.38769e-05	1	Both	0.484941
	AC079142.1	GBM	-3.33316	7.12181e-41	1	-3.45511	9.27452e-46	1	Both	1.03659
	AC079142.1	SCH	0.863373	7.40696e-34	1	0.737792	2.78791e-46	1	Both	0.854546
	AC079148.3	EPN	-1.02872	0.000217103	1	-0.725832	0.000214013	1	Both	0.705566
	AC079154.1	GNN	-1.01338	0.00313521	1	-0.832081	1.50558e-05	1	Both	0.821093
	AC079160.1	EMB	2.18659	1.27523e-08	1	4.23853	6.42386e-33	1	Both	1.93842
	AC079160.1	GNN	2.0503	1.05937e-07	1	2.85579	2.0786e-13	1	Both	1.39287
	AC079163.2	EPN	-1.72077	9.82315e-05	1	-3.2247	8.1253e-21	1	Both	1.87399
	AC079163.2	GNN	-0.840801	0.00985829	1	-1.84274	1.39991e-17	1	Both	2.19165
	AC079298.3	ATC	-0.878676	4.16463e-09	1	-1.0127	4.40487e-17	1	Both	1.15253
	AC079298.3	EMB	-0.785103	0.000411963	1	-1.42464	5.49617e-39	1	Both	1.81459
	AC079298.3	EPN	-1.0619	3.44129e-18	1	-1.1425	2.63419e-48	1	Both	1.0759
	AC079298.3	GBM	-3.25071	4.26981e-12	1	-3.45777	1.12284e-14	1	Both	1.0637
	AC079298.3	GNN	-1.67506	1.04909e-44	1	-1.11573	2.13412e-36	1	Both	0.666083
	AC079298.3	SCH	1.42967	3.6392e-34	1	2.35304	0	1	Both	1.64587
	AC079352.1	ATC	-0.753117	7.99691e-47	1	-0.777482	7.72793e-59	1	Both	1.03235
	AC079352.1	EMB	-1.07377	1.6853e-27	1	-2.50952	2.01573e-209	1	Both	2.33712
	AC079352.1	EPN	-1.32082	7.69128e-153	1	-1.42554	3.7494e-279	1	Both	1.07928
	AC079352.1	GBM	-3.30907	4.27187e-19	1	-4.65998	1.02794e-38	1	Both	1.40824
	AC079352.1	GNN	-0.720169	8.45169e-60	1	-1.21185	2.87175e-184	1	Both	1.68273
	AC079352.1	SCH	-0.984382	0.00018413	1	-2.56199	6.81712e-41	1	Both	2.60264
	AC079385.1	EMB	-0.572846	8.32348e-10	1	-1.48666	5.74866e-138	1	Both	2.59523
	AC079385.1	EPN	0.345311	1.40787e-10	1	0.193165	1.96044e-08	1	Both	0.559396
	AC079385.1	GNN	-0.311857	1.00051e-08	1	-0.4977	1.46444e-37	1	Both	1.59592
	AC079385.1	SCH	-0.500134	0.030513	1	-1.18121	2.84978e-24	1	Both	2.36179
	AC079465.1	ATC	1.00032	6.38151e-08	1	0.820384	5.14677e-07	1	Both	0.820118
	AC079465.1	EMB	0.826401	0.00532366	1	1.35122	2.11522e-33	1	Both	1.63506
	AC079465.1	EPN	0.778862	0.00040301	1	0.53168	0.00209961	1	Both	0.682638
	AC079465.1	GNN	0.914311	1.76118e-08	1	0.937131	2.68311e-14	1	Both	1.02496
	AC079467.1	SCH	4.34572	0.000836305	1	4.53609	7.58397e-20	1	Both	1.04381
	AC079584.1	ATC	2.94505	2.79284e-22	1	3.55073	1.55173e-45	1	Both	1.20566
	AC079584.1	EMB	2.81336	1.07879e-17	1	4.60749	8.84418e-82	1	Both	1.63772
	AC079584.1	EPN	1.68495	1.1941e-05	1	2.13802	3.99818e-15	1	Both	1.26889
	AC079760.1	ATC	-0.505495	1.71831e-13	1	-0.521156	1.49434e-22	1	Both	1.03098
	AC079760.1	GBM	0.442687	0.014049	1	-0.624758	1.36164e-23	1	Both	-1.41129
	AC079760.1	GNN	-0.458358	5.84681e-16	1	-0.759439	1.59268e-72	1	Both	1.65687
	AC079760.1	SCH	-1.03478	1.17953e-08	1	-1.51445	2.38856e-28	1	Both	1.46355
	AC079760.2	EMB	0.592248	1.08903e-05	1	1.09451	1.09486e-58	1	Both	1.84806
	AC079760.2	GBM	-1.31358	3.29975e-09	1	-1.11166	3.49875e-07	1	Both	0.846282
	AC079760.2	SCH	-2.42913	0.0273064	1	-2.84327	0.00427983	1	Both	1.17049
	AC079793.1	ATC	1.42665	3.0585e-41	1	1.23148	3.78854e-42	1	Both	0.863191
	AC079793.1	EMB	0.866061	4.88896e-09	1	0.383055	0.0490185	1	Both	0.442296
	AC079793.1	EPN	0.813225	9.71899e-12	1	0.423689	0.000426828	1	Both	0.520998
	AC079950.1	ATC	0.744667	5.055e-06	1	0.787373	5.59821e-12	1	Both	1.05735
	AC079950.1	EPN	0.589372	0.0022464	1	0.626524	8.60179e-11	1	Both	1.06304
	AC079950.1	GBM	1.66339	2.36526e-14	1	0.812119	6.42776e-11	1	Both	0.488231
	AC083837.1	EMB	0.770558	0.000262547	1	1.58348	4.4904e-55	1	Both	2.05497
	AC083837.1	EPN	1.54131	2.61735e-42	1	2.12171	7.23152e-117	1	Both	1.37656
	AC083837.1	GNN	0.604159	0.00012146	1	1.03372	1.22214e-20	1	Both	1.711
	AC084361.1	ATC	-2.1474	1.39939e-23	1	-2.50767	1.06057e-52	1	Both	1.16777
	AC084361.1	EMB	-0.790971	0.000891929	1	-0.563225	7.27973e-22	1	Both	0.712067
	AC084361.1	EPN	-1.69516	9.90936e-24	1	-2.51314	3.68272e-145	1	Both	1.48253
	AC084361.1	GBM	-2.52497	2.3673e-24	1	-2.41669	3.68916e-40	1	Both	0.957117
	AC084361.1	GNN	-2.22071	4.63607e-37	1	-2.78739	1.54081e-101	1	Both	1.25518
	AC084361.1	SCH	-2.74961	0.0393102	1	-4.14133	5.28049e-08	1	Both	1.50615
	AC087280.2	ATC	-1.07801	8.08541e-13	1	-2.01215	1.92194e-64	1	Both	1.86654
	AC087280.2	EMB	-0.967082	8.9876e-12	1	-1.02846	2.98379e-63	1	Both	1.06347
	AC087280.2	EPN	-0.410082	0.020409	1	-1.24324	7.07987e-120	1	Both	3.03168
	AC087280.2	GBM	-2.42164	7.5536e-19	1	-3.13098	2.19596e-39	1	Both	1.29292
	AC087280.2	GNN	-0.489494	1.68065e-07	1	-1.11986	7.20907e-83	1	Both	2.28779
	AC087516.2	EMB	3.33788	2.95617e-08	1	1.76572	1.16532e-07	1	Both	0.528995
	AC087516.2	GNN	3.8838	2.03424e-20	1	2.21526	2.0256e-14	1	Both	0.570386
	AC087564.1	EPN	0.531674	3.92804e-49	1	0.266457	1.78208e-19	1	Both	0.501167
	AC087564.1	GBM	2.12529	8.95682e-302	1	1.06245	1.72617e-258	1	Both	0.499907
	AC087564.1	GNN	0.577492	1.09006e-76	1	0.403643	4.48899e-43	1	Both	0.698959
	AC087564.1	SCH	-0.898198	2.15452e-18	1	-0.957592	5.68743e-21	1	Both	1.06613
	AC087627.1	GNN	0.880941	0.0391231	1	1.50256	1.80335e-20	1	Both	1.70563
	AC087857.1	EPN	1.45604	7.62015e-12	1	1.1697	7.84048e-14	1	Both	0.803344
	AC087857.1	GNN	1.03373	3.37583e-06	1	0.696068	0.00963454	1	Both	0.673357
	AC087883.2	ATC	-3.06557	1.47547e-07	1	-2.36414	9.54032e-05	1	Both	0.771192
	AC087883.2	EMB	-3.96039	9.07897e-18	1	-2.00076	5.69473e-09	1	Both	0.505193
	AC087883.2	EPN	-3.52346	3.47844e-14	1	-3.26259	8.27683e-13	1	Both	0.925961
	AC087883.2	GNN	-1.1769	0.0010775	1	-1.33279	2.09459e-08	1	Both	1.13246
	AC090015.1	EPN	-1.58182	3.08542e-17	1	-3.42266	3.28991e-94	1	Both	2.16375
	AC090015.1	GNN	-0.610121	3.76016e-09	1	-1.80224	1.05745e-85	1	Both	2.9539
	AC090531.1	ATC	-0.543778	0.0198951	1	-0.698511	1.57832e-09	1	Both	1.28455
	AC090531.1	EMB	-1.48804	1.50176e-07	1	-2.25539	3.5481e-45	1	Both	1.51568
	AC090531.1	EPN	-1.90158	3.32746e-40	1	-1.67908	1.66274e-67	1	Both	0.882992
	AC090531.1	GBM	-2.23685	5.12435e-05	1	-3.01052	6.17479e-17	1	Both	1.34587
	AC090531.1	GNN	-2.68592	2.3247e-33	1	-2.39298	7.84096e-55	1	Both	0.890935
	AC090578.1	ATC	-0.300413	4.92067e-16	1	-0.642994	5.60926e-121	1	Both	2.14037
	AC090578.1	EMB	-0.691632	1.50301e-39	1	-1.48335	0	1	Both	2.1447
	AC090578.1	EPN	-0.685159	9.71234e-101	1	-1.02411	0	1	Both	1.4947
	AC090578.1	GNN	-0.714382	6.96454e-116	1	-0.757261	1.88383e-268	1	Both	1.06002
	AC090578.1	SCH	-1.45409	1.71594e-38	1	-2.32881	8.31858e-116	1	Both	1.60156
	AC090579.1	EMB	-0.763554	5.15565e-12	1	-2.44924	2.4787e-236	1	Both	3.20768
	AC090579.1	EPN	-0.683367	4.20831e-37	1	-1.25891	3.99172e-276	1	Both	1.84222
	AC090579.1	GBM	-2.01067	5.00238e-11	1	-4.02235	8.3478e-62	1	Both	2.0005
	AC090579.1	GNN	-0.772636	8.03399e-49	1	-1.36131	4.3759e-231	1	Both	1.7619
	AC090579.1	SCH	-2.01484	2.45121e-22	1	-2.57113	7.1001e-46	1	Both	1.2761
	AC090630.1	ATC	0.95068	5.80424e-17	1	1.16068	1.23999e-25	1	Both	1.2209
	AC090630.1	EMB	0.750785	1.93346e-07	1	0.452516	0.0348471	1	Both	0.602724
	AC090630.1	EPN	0.961503	2.46059e-20	1	2.10846	2.5229e-138	1	Both	2.19288
	AC090630.1	GBM	-1.49118	0.000100925	1	-1.4679	0.0014456	1	Both	0.984382
	AC090709.1	ATC	-2.76969	2.44194e-53	1	-2.96583	1.21187e-79	1	Both	1.07082
	AC090709.1	EMB	-1.73289	2.10135e-26	1	-1.69839	4.48023e-141	1	Both	0.98009
	AC090709.1	EPN	-3.16666	3.18775e-68	1	-4.30865	2.43904e-128	1	Both	1.36063
	AC090709.1	GBM	-3.33441	1.46229e-31	1	-3.75243	1.35355e-43	1	Both	1.12537
	AC090709.1	GNN	-2.50648	2.89846e-88	1	-3.25643	2.62769e-148	1	Both	1.29921
	AC090709.1	SCH	-3.90629	7.89986e-10	1	-4.62978	9.81361e-11	1	Both	1.18521
	AC090791.1	GNN	1.80575	2.72271e-06	1	3.78281	2.03744e-60	1	Both	2.09487
	AC090796.1	EPN	2.80988	0.00103886	1	3.87036	5.70311e-13	1	Both	1.37741
	AC090796.1	GNN	2.44214	0.0278083	1	2.90421	3.22382e-06	1	Both	1.18921
	AC090809.1	EMB	1.6477	9.49609e-07	1	1.71479	1.27642e-18	1	Both	1.04072
	AC090809.1	GNN	1.11366	0.00197714	1	1.19946	1.28524e-07	1	Both	1.07704
	AC091078.1	EMB	-0.349404	0.00355373	1	-0.72331	5.4741e-38	1	Both	2.07012
	AC091078.1	EPN	0.917801	2.70767e-108	1	0.783991	2.07931e-127	1	Both	0.854206
	AC091078.1	GBM	1.20623	4.52581e-70	1	0.642356	5.44147e-44	1	Both	0.532533
	AC091078.1	GNN	0.393194	1.24383e-22	1	0.16606	0.0188637	1	Both	0.422336
	AC091212.1	GBM	1.92253	1.3655e-19	1	2.24927	1.67613e-81	1	Both	1.16996
	AC091576.1	EPN	-1.58478	0.0137752	1	-1.27673	0.000134754	1	Both	0.805621
	AC091826.2	ATC	-0.603607	1.77353e-30	1	-0.734016	3.08789e-49	1	Both	1.21605
	AC091826.2	EMB	-0.767199	1.55372e-24	1	-0.265807	3.04886e-12	1	Both	0.346464
	AC091826.2	EPN	-0.584007	2.28406e-31	1	-0.945366	1.07836e-157	1	Both	1.61876
	AC091826.2	GNN	-0.689392	2.3922e-60	1	-0.832984	6.24813e-105	1	Both	1.20829
	AC091826.2	SCH	-0.991883	4.76677e-08	1	-1.97832	2.21375e-39	1	Both	1.99451
	AC091906.1	ATC	1.66406	2.54282e-46	1	2.82218	3.47767e-187	1	Both	1.69596
	AC091912.3	GBM	1.3986	1.37086e-08	1	0.691451	1.07664e-08	1	Both	0.494388
	AC091946.1	ATC	-1.16523	1.14729e-22	1	-1.22926	2.95803e-33	1	Both	1.05495
	AC091946.1	EMB	-1.50038	4.58459e-18	1	-1.51289	3.67415e-63	1	Both	1.00834
	AC091946.1	EPN	-1.05948	9.5954e-29	1	-1.15388	1.98499e-75	1	Both	1.0891
	AC091946.1	GBM	-2.48131	7.76389e-14	1	-3.04864	2.0422e-27	1	Both	1.22864
	AC091946.1	GNN	-1.17462	2.47075e-34	1	-1.50637	1.17018e-75	1	Both	1.28244
	AC092040.1	EPN	-0.788928	4.15751e-08	1	-0.508493	3.10981e-06	1	Both	0.644537
	AC092040.1	GNN	-0.950126	4.28904e-11	1	-0.804214	1.68634e-11	1	Both	0.846429
	AC092040.1	SCH	-3.26445	0.020451	1	-3.22398	0.026762	1	Both	0.987602
	AC092110.1	GNN	-1.88138	0.0361319	1	-2.37428	1.16888e-06	1	Both	1.26199
	AC092131.1	ATC	3.08359	2.16189e-150	1	2.33982	1.34878e-51	1	Both	0.758797
	AC092131.1	GBM	3.71993	2.81733e-66	1	1.26716	1.34987e-08	1	Both	0.340639
	AC092353.2	SCH	4.36314	1.03895e-41	1	3.68814	1.75328e-79	1	Both	0.845295
	AC092422.1	ATC	-1.58384	2.88904e-22	1	-2.0617	5.66942e-44	1	Both	1.30171
	AC092422.1	EMB	-1.24141	5.16682e-13	1	-1.84757	2.53961e-70	1	Both	1.48828
	AC092422.1	EPN	-1.35515	3.36482e-27	1	-1.91691	3.36343e-115	1	Both	1.41454
	AC092422.1	GNN	-1.5344	1.60164e-38	1	-2.17642	2.92249e-88	1	Both	1.41842
	AC092445.1	SCH	2.42216	2.03686e-42	1	3.54844	0	1	Both	1.46499
	AC092535.4	ATC	-0.885536	1.14977e-13	1	-0.677142	2.58827e-13	1	Both	0.76467
	AC092535.4	EMB	-0.960613	2.85767e-10	1	-1.12829	2.77185e-42	1	Both	1.17455
	AC092535.4	EPN	-0.679432	6.77702e-11	1	-1.1477	5.1473e-66	1	Both	1.6892
	AC092535.4	GBM	-2.49059	1.0104e-08	1	-3.38093	4.18628e-21	1	Both	1.35748
	AC092535.4	GNN	-0.750633	2.62994e-17	1	-0.871166	6.63468e-36	1	Both	1.16057
	AC092652.1	ATC	1.28674	5.34189e-08	1	1.64965	2.11261e-25	1	Both	1.28204
	AC092652.1	EMB	1.1512	0.00147637	1	2.17729	5.31454e-57	1	Both	1.89132
	AC092652.1	EPN	1.32888	2.99236e-09	1	1.58478	2.67088e-29	1	Both	1.19257
	AC092652.2	ATC	1.46678	5.72849e-18	1	2.07344	4.26389e-60	1	Both	1.4136
	AC092652.2	EMB	1.574	1.46794e-16	1	3.26215	3.13937e-184	1	Both	2.07252
	AC092652.2	EPN	1.79678	1.43313e-29	1	2.25085	1.10972e-84	1	Both	1.25271
	AC092821.3	ATC	1.02349	5.93474e-67	1	1.78237	0	1	Both	1.74146
	AC092821.3	GBM	1.53334	7.01653e-79	1	1.79711	3.44874e-289	1	Both	1.17202
	AC092821.3	SCH	0.498063	0.0166368	1	0.602861	1.56674e-08	1	Both	1.21041
	AC092924.2	ATC	-1.22252	4.33923e-23	1	-1.45433	8.65641e-36	1	Both	1.18962
	AC092924.2	EMB	-1.17284	1.43976e-08	1	-2.5663	1.64505e-65	1	Both	2.1881
	AC092924.2	EPN	-0.860145	7.67989e-19	1	-1.22297	1.35534e-75	1	Both	1.42182
	AC092924.2	GNN	-0.321043	0.00186563	1	-0.698398	2.56921e-27	1	Both	2.1754
	AC092924.2	SCH	-1.26263	0.0432888	1	-2.30117	1.84003e-12	1	Both	1.82252
	AC092939.1	EPN	-0.820112	0.00204583	1	-1.75002	1.20285e-40	1	Both	2.13388
	AC092939.1	GBM	-3.28986	4.89458e-11	1	-3.11711	5.48744e-09	1	Both	0.947488
	AC092939.1	GNN	-0.666218	0.00431206	1	-1.64879	2.38337e-29	1	Both	2.47486
	AC092957.1	ATC	2.498	6.38129e-112	1	3.66558	2.11314e-174	1	Both	1.46741
	AC092957.1	EMB	2.52394	1.04186e-114	1	4.42211	2.35056e-264	1	Both	1.75207
	AC092957.1	EPN	2.88986	1.67902e-154	1	4.12929	2.29087e-231	1	Both	1.42889
	AC092957.1	GNN	2.01316	6.70531e-74	1	2.80808	3.36185e-101	1	Both	1.39486
	AC092957.1	SCH	2.03063	1.72905e-60	1	3.27998	1.11491e-116	1	Both	1.61525
	AC092958.1	ATC	1.30437	2.13156e-32	1	1.16481	8.86815e-33	1	Both	0.893006
	AC092958.1	EMB	1.31186	1.06063e-22	1	1.2055	3.31493e-43	1	Both	0.918927
	AC092958.1	EPN	1.21597	4.63789e-29	1	0.826317	1.89157e-20	1	Both	0.679556
	AC092958.1	GNN	1.64197	3.87113e-71	1	1.61396	8.06163e-91	1	Both	0.98294
	AC092958.4	ATC	2.11114	4.69185e-07	1	4.01065	2.71026e-20	1	Both	1.89976
	AC092958.4	EMB	2.50819	7.59106e-11	1	6.4275	6.58624e-57	1	Both	2.56261
	AC092958.4	EPN	2.05776	1.02868e-06	1	3.61537	1.27862e-16	1	Both	1.75695
	AC092969.1	ATC	-1.23801	4.26549e-32	1	-1.07957	5.38817e-37	1	Both	0.872022
	AC092969.1	EMB	-1.06308	6.29521e-20	1	-1.11768	2.90868e-60	1	Both	1.05136
	AC092969.1	EPN	-0.86538	2.26094e-28	1	-0.868048	3.93812e-65	1	Both	1.00308
	AC092969.1	GBM	-2.13174	1.75568e-32	1	-2.0389	4.40555e-42	1	Both	0.956448
	AC092969.1	SCH	-3.19325	1.76287e-09	1	-3.47072	7.43341e-12	1	Both	1.08689
	AC093298.2	EPN	1.22765	4.41961e-11	1	1.71893	1.92442e-54	1	Both	1.40018
	AC093607.1	ATC	-2.7887	1.05025e-37	1	-2.44384	1.13359e-55	1	Both	0.876338
	AC093607.1	EMB	-1.36657	1.65322e-10	1	-2.28925	2.35556e-93	1	Both	1.67518
	AC093607.1	EPN	-2.01021	5.65755e-37	1	-2.74105	2.1934e-146	1	Both	1.36356
	AC093607.1	GBM	-1.7969	0.00355569	1	-3.52	1.09407e-29	1	Both	1.95893
	AC093607.1	GNN	-1.50052	5.84498e-34	1	-2.33673	1.24636e-113	1	Both	1.55727
	AC093610.1	ATC	-1.54981	6.39369e-15	1	-2.54295	4.29427e-46	1	Both	1.64081
	AC093610.1	EMB	-0.763518	0.0154343	1	-2.57087	3.01815e-76	1	Both	3.36714
	AC093610.1	GBM	-2.78968	2.58413e-07	1	-4.0334	2.9652e-19	1	Both	1.44583
	AC093610.1	GNN	-1.36847	9.80958e-29	1	-2.2774	3.04066e-96	1	Both	1.6642
	AC093765.2	EPN	-2.02517	4.00339e-12	1	-0.924331	0.0497077	1	Both	0.456422
	AC093765.3	GBM	-3.60752	4.44941e-05	1	-3.10478	0.00249849	1	Both	0.860639
	AC093817.2	ATC	-1.73166	3.22994e-06	1	-2.00821	4.75175e-09	1	Both	1.1597
	AC093817.2	EPN	-1.41777	7.77547e-09	1	-1.689	2.56807e-24	1	Both	1.1913
	AC093817.2	GBM	-3.57197	2.45887e-08	1	-3.03784	3.82985e-05	1	Both	0.850468
	AC093817.2	GNN	-1.24696	3.94645e-08	1	-1.27055	4.16969e-14	1	Both	1.01892
	AC093843.1	ATC	-1.46041	0.000106578	1	-2.5651	1.5019e-19	1	Both	1.75643
	AC093843.1	EPN	-1.17066	1.94504e-05	1	-2.05172	1.59286e-56	1	Both	1.75263
	AC093843.1	GNN	-1.65564	2.89159e-14	1	-2.51982	3.60162e-41	1	Both	1.52196
	AC093865.1	ATC	0.696624	2.42905e-35	1	0.987237	1.64719e-86	1	Both	1.41717
	AC093865.1	EPN	1.27026	1.031e-150	1	1.49238	9.68861122085724e-312	1	Both	1.17486
	AC093865.1	GBM	1.90967	2.20234e-128	1	1.13373	4.36031e-107	1	Both	0.593681
	AC093865.1	GNN	0.935707	4.26348e-85	1	0.907405	1.08798e-93	1	Both	0.969753
	AC093895.1	EPN	2.53305	5.81767e-25	1	2.13758	2.20292e-12	1	Both	0.843875
	AC093895.1	GNN	1.8177	3.56565e-12	1	1.80602	1.32525e-07	1	Both	0.993576
	AC093895.1	SCH	4.26669	3.46622e-68	1	3.52902	8.42974e-33	1	Both	0.827109
	AC093898.1	GBM	-1.74067	0.0406112	1	-1.58965	0.00709738	1	Both	0.91324
	AC095060.1	ATC	-1.83259	2.93679e-12	1	-2.19552	1.50717e-17	1	Both	1.19804
	AC095060.1	EMB	-1.78069	3.89938e-05	1	-2.66703	5.03605e-28	1	Both	1.49776
	AC095060.1	EPN	-1.98556	1.67645e-16	1	-2.76919	1.02189e-46	1	Both	1.39467
	AC095060.1	GBM	-3.29233	0.000587236	1	-3.87892	5.24971e-07	1	Both	1.17817
	AC095060.1	GNN	-1.15524	6.42133e-16	1	-1.56928	5.86914e-32	1	Both	1.3584
	AC096555.1	EMB	1.7056	4.93945e-06	1	4.1676	1.46326e-69	1	Both	2.44348
	AC096570.1	ATC	-1.44934	1.73867e-13	1	-1.81845	1.85252e-24	1	Both	1.25468
	AC096570.1	EPN	-1.52214	1.98965e-23	1	-1.83002	1.66271e-65	1	Both	1.20227
	AC096570.1	GBM	-1.8897	8.90078e-09	1	-2.26004	1.5822e-18	1	Both	1.19598
	AC096570.1	GNN	-1.57418	5.57718e-25	1	-1.88161	1.37863e-49	1	Both	1.19529
	AC096570.2	EMB	-2.31815	0.020182	1	-1.23685	7.14175e-05	1	Both	0.533551
	AC096570.2	GNN	-2.21476	0.0222444	1	-2.6742	1.44397e-08	1	Both	1.20745
	AC096576.2	ATC	-1.18134	2.72218e-69	1	-1.30386	6.65098e-148	1	Both	1.10371
	AC096576.2	EMB	-1.9204	3.29877e-63	1	-1.90483	4.80516e-293	1	Both	0.991894
	AC096576.2	EPN	-2.24448	3.41915e-223	1	-2.47626	0	1	Both	1.10326
	AC096576.2	GBM	-3.49188	3.48835e-20	1	-4.76023	2.56967e-51	1	Both	1.36323
	AC096576.2	GNN	-1.92867	1.49418e-139	1	-2.65446	0	1	Both	1.37631
	AC096576.2	SCH	-3.6169	4.13264e-06	1	-5.1239	8.52297e-17	1	Both	1.41666
	AC096576.3	ATC	-0.80264	5.21585e-34	1	-0.989991	1.23071e-86	1	Both	1.23342
	AC096576.3	EMB	-1.67689	1.12393e-46	1	-1.84772	2.50744e-225	1	Both	1.10187
	AC096576.3	EPN	-1.99584	6.63911e-179	1	-2.25718	0	1	Both	1.13094
	AC096576.3	GBM	-3.42587	6.74467e-11	1	-5.17987	2.25306e-30	1	Both	1.51199
	AC096576.3	GNN	-1.58127	1.5057e-106	1	-2.32266	8.30469e-281	1	Both	1.46885
	AC096711.2	EMB	1.62242	2.07868e-13	1	2.58333	5.39331e-71	1	Both	1.59228
	AC096711.2	SCH	1.94166	5.94127e-15	1	2.70638	3.13904e-58	1	Both	1.39385
	AC097450.1	ATC	1.04257	0.00314768	1	0.943112	0.0125096	1	Both	0.904603
	AC097450.1	EMB	1.59974	3.23797e-07	1	1.0148	9.15052e-05	1	Both	0.634356
	AC097450.1	EPN	1.14795	0.000202357	1	0.951225	8.23458e-05	1	Both	0.828628
	AC097512.1	ATC	-3.23777	5.12787e-21	1	-2.16543	3.78277e-15	1	Both	0.668802
	AC097512.1	EPN	-1.89601	5.57746e-12	1	-2.50294	1.84542e-42	1	Both	1.32011
	AC097512.1	GBM	-1.84801	0.0294095	1	-2.52741	1.445e-10	1	Both	1.36764
	AC097512.1	GNN	-0.982974	7.10445e-06	1	-1.56098	1.22013e-27	1	Both	1.58802
	AC097518.2	ATC	-1.03995	1.5147e-12	1	-1.09811	2.73812e-13	1	Both	1.05592
	AC097518.2	GBM	-1.68965	0.00486661	1	-2.86953	5.12478e-13	1	Both	1.6983
	AC097528.1	EMB	-2.00158	0.000140541	1	1.59633	0.0464952	1	Both	-0.797537
	AC098588.3	ATC	-0.306061	5.47102e-06	1	-0.65906	6.10497e-57	1	Both	2.15336
	AC098588.3	EMB	-0.471407	2.83541e-08	1	-1.20744	3.71527e-189	1	Both	2.56135
	AC098588.3	EPN	-0.819573	1.42754e-55	1	-1.29974	7.63238900000034e-312	1	Both	1.58587
	AC098588.3	GBM	-1.05666	9.91683e-20	1	-1.92425	4.04865e-122	1	Both	1.82106
	AC098588.3	GNN	-0.409081	5.5846e-18	1	-0.912926	2.39396e-160	1	Both	2.23165
	AC098617.1	EMB	-0.695968	0.000578587	1	-1.859	7.27252e-114	1	Both	2.6711
	AC098617.1	EPN	-1.17915	2.06296e-39	1	-1.60735	5.89089e-168	1	Both	1.36313
	AC098617.1	GBM	-2.02187	3.23841e-06	1	-3.67306	7.17433e-35	1	Both	1.81667
	AC098617.1	GNN	-1.30632	2.42193e-43	1	-1.74521	5.31748e-134	1	Both	1.33598
	AC098617.1	SCH	0.835505	2.58313e-10	1	0.812806	1.68885e-50	1	Both	0.972832
	AC098829.1	ATC	0.226613	0.00474733	1	0.306074	6.84188e-12	1	Both	1.35064
	AC098829.1	GNN	-0.698372	2.59487e-39	1	-0.585641	3.88827e-43	1	Both	0.83858
	AC098829.1	SCH	-1.91209	2.2415e-37	1	-1.48251	4.79303e-25	1	Both	0.775334
	AC099517.1	ATC	-2.20913	1.68689e-09	1	-1.24948	1.29614e-07	1	Both	0.565596
	AC099517.1	EPN	-2.45043	9.63975e-11	1	-2.75729	1.15404e-28	1	Both	1.12523
	AC099517.1	GNN	-1.35148	1.03814e-05	1	-1.7769	6.67629e-21	1	Both	1.31478
	AC099560.1	ATC	3.16026	1.27849e-17	1	3.27627	2.63124e-16	1	Both	1.03671
	AC099560.1	EMB	1.66126	0.0211585	1	3.08348	1.08209e-14	1	Both	1.8561
	AC099560.1	EPN	3.61051	4.06175e-24	1	4.5585	7.15853e-36	1	Both	1.26257
	AC099560.1	GNN	2.29067	1.85547e-08	1	2.79879	9.94739e-12	1	Both	1.22182
	AC099560.1	SCH	2.3493	3.10857e-06	1	2.93733	1.04385e-09	1	Both	1.2503
	AC099788.1	ATC	-0.516434	9.76154e-07	1	-1.29961	4.33745e-86	1	Both	2.51651
	AC099788.1	EMB	-0.919762	6.40497e-12	1	-1.13421	6.81899e-118	1	Both	1.23315
	AC099788.1	EPN	-0.761413	3.45445e-19	1	-1.23938	6.60732e-198	1	Both	1.62774
	AC099788.1	GBM	-2.15342	1.12919e-17	1	-3.2887	1.96017e-62	1	Both	1.5272
	AC099788.1	GNN	-1.71062	1.16682e-71	1	-2.46276	6.46195e-210	1	Both	1.43969
	AC099788.1	SCH	-2.25482	1.1824e-09	1	-3.22855	7.79301e-27	1	Both	1.43185
	AC099792.1	ATC	-0.570779	1.28603e-26	1	-0.233277	0.0127107	1	Both	0.4087
	AC099792.1	EPN	0.479869	1.38536e-37	1	0.917574	3.91371e-195	1	Both	1.91213
	AC099792.1	GBM	2.92363	0	1	2.43856	0	1	Both	0.834086
	AC099792.1	GNN	0.533918	9.56153e-56	1	0.628915	1.85688e-75	1	Both	1.17792
	AC099792.1	SCH	-0.987267	1.5307e-12	1	-1.16952	2.78384e-16	1	Both	1.1846
	AC100849.1	EMB	0.864874	2.6517e-06	1	1.57277	8.58535e-32	1	Both	1.81849
	AC100849.1	SCH	1.96636	3.44434e-37	1	1.95307	2.07375e-31	1	Both	0.99324
	AC104035.1	GNN	-1.38925	0.000668193	1	-1.03408	0.00250421	1	Both	0.744346
	AC104041.1	EMB	1.1613	1.71579e-09	1	1.04632	1.34631e-21	1	Both	0.900989
	AC104078.2	EPN	2.29909	4.0365e-11	1	3.47672	3.02323e-50	1	Both	1.51222
	AC104123.1	EPN	0.687625	1.15391e-36	1	0.711165	1.25856e-77	1	Both	1.03423
	AC104123.1	GBM	-0.826691	4.07137e-05	1	-1.61585	1.87555e-33	1	Both	1.9546
	AC104123.1	GNN	0.389628	1.2122e-11	1	0.317712	1.30161e-10	1	Both	0.815425
	AC104389.5	EMB	0.72139	2.23126e-09	1	1.93314	1.34275e-237	1	Both	2.67974
	AC104389.5	EPN	0.677539	1.91747e-13	1	0.933726	8.98268e-50	1	Both	1.37811
	AC104389.5	GNN	0.35338	0.0175905	1	0.561913	2.13584e-13	1	Both	1.59011
	AC104389.5	SCH	1.39566	1.75802e-39	1	1.96893	5.17816e-149	1	Both	1.41075
	AC104574.2	EPN	2.5225	2.12379e-174	1	3.67652	0	1	Both	1.45749
	AC104574.2	GBM	-2.02137	0.00554216	1	-2.1523	0.00954205	1	Both	1.06477
	AC104574.2	GNN	2.20571	1.54849e-132	1	2.65093	3.24927e-168	1	Both	1.20185
	AC104664.1	SCH	2.57784	2.23092e-07	1	4.05691	3.13506e-63	1	Both	1.57377
	AC104689.2	EPN	-1.6615	0.00285712	1	-2.96062	8.35815e-28	1	Both	1.7819
	AC104689.2	GNN	-3.10793	4.64245e-07	1	-3.76964	2.69785e-14	1	Both	1.21291
	AC104803.1	ATC	-2.56457	0.0100212	1	-3.24695	8.39879e-07	1	Both	1.26608
	AC104803.1	GNN	-1.45536	0.000684085	1	-1.05973	2.57573e-11	1	Both	0.728158
	AC105001.1	EMB	-1.31414	0.0377069	1	-1.19114	3.98935e-05	1	Both	0.906402
	AC105001.1	GBM	-2.23887	0.0359612	1	-2.38055	0.0132458	1	Both	1.06328
	AC105031.2	GNN	-1.84069	0.0106218	1	-1.91567	5.42574e-05	1	Both	1.04074
	AC105230.1	GNN	-0.575499	0.0138001	1	-1.19736	6.07968e-31	1	Both	2.08055
	AC105285.1	ATC	0.838391	7.91234e-22	1	1.09666	6.42224e-52	1	Both	1.30806
	AC105285.1	EPN	0.815828	1.99918e-22	1	0.919944	7.11123e-49	1	Both	1.12762
	AC105285.1	GNN	0.842144	7.61919e-27	1	0.685814	3.65196e-22	1	Both	0.814367
	AC105389.3	EMB	2.23188	0.00397886	1	4.08975	6.41997e-26	1	Both	1.83243
	AC105411.1	EMB	-0.887039	3.24395e-05	1	-0.724797	6.52579e-10	1	Both	0.817097
	AC105411.1	GBM	-3.70912	0.000588501	1	-4.1089	7.10192e-06	1	Both	1.10779
	AC105450.1	SCH	1.71627	0.000783709	1	2.1126	3.99775e-24	1	Both	1.23092
	AC106793.1	EPN	-0.591512	4.01638e-14	1	-0.996023	1.00152e-102	1	Both	1.68386
	AC106798.1	EMB	1.75268	0.0341126	1	2.02777	4.80428e-10	1	Both	1.15695
	AC106845.1	EPN	-0.524091	9.04741e-09	1	-0.593719	1.68064e-18	1	Both	1.13286
	AC106845.1	GBM	-4.27857	4.47101e-12	1	-4.23032	3.81759e-10	1	Both	0.988722
	AC106865.2	ATC	1.56545	1.09594e-14	1	1.75618	5.84744e-17	1	Both	1.12184
	AC106865.2	EPN	1.64349	7.73121e-19	1	1.56874	3.35117e-16	1	Both	0.954523
	AC107223.1	ATC	-0.763852	3.74068e-61	1	-1.22927	4.41657e-220	1	Both	1.6093
	AC107223.1	EMB	-1.5112	1.27289e-74	1	-2.5516	0	1	Both	1.68846
	AC107223.1	EPN	-1.75047	4.03745e-288	1	-2.1952	0	1	Both	1.25406
	AC107223.1	GBM	-0.912573	7.39708e-19	1	-1.91677	1.1699e-217	1	Both	2.10041
	AC107223.1	GNN	-1.12763	2.35711e-166	1	-1.55535	0	1	Both	1.37931
	AC107419.1	SCH	1.74636	1.27267e-11	1	3.15119	6.07024e-157	1	Both	1.80444
	AC108169.1	GBM	-3.01863	0.000643297	1	-3.37304	6.0078e-06	1	Both	1.11741
	AC108690.1	GBM	3.44768	9.66928e-15	1	2.84442	4.7749e-51	1	Both	0.825025
	AC108721.2	EPN	-0.845078	4.42425e-06	1	-2.4797	1.32407e-88	1	Both	2.93429
	AC108721.2	GNN	-0.377801	0.045643	1	-1.48281	5.40376e-56	1	Both	3.92483
	AC109129.1	ATC	-2.15901	0.0299297	1	-2.67581	0.000161858	1	Both	1.23937
	AC109129.1	EPN	-1.42974	0.00204272	1	-1.67535	2.10059e-14	1	Both	1.17179
	AC109439.2	GNN	1.24524	1.33402e-07	1	0.880739	0.011323	1	Both	0.707281
	AC109441.1	ATC	-0.721658	0.012172	1	-1.22474	1.63086e-22	1	Both	1.69713
	AC109441.1	EPN	-1.80874	6.87827e-21	1	-2.36871	3.28902e-82	1	Both	1.30959
	AC109441.1	GNN	-2.08989	1.6234e-17	1	-2.8985	5.17051e-55	1	Both	1.38691
	AC109466.1	ATC	-2.13774	1.13771e-65	1	-3.16531	1.17419e-126	1	Both	1.48068
	AC109466.1	EMB	-1.95903	2.68623e-45	1	-3.04043	5.52081e-219	1	Both	1.55201
	AC109466.1	EPN	-2.47053	1.13897e-121	1	-3.53798	6.75753677861944e-310	1	Both	1.43208
	AC109466.1	GBM	-0.883467	3.08067e-07	1	-1.79692	3.05861e-116	1	Both	2.03394
	AC109466.1	GNN	-1.70319	2.61738e-134	1	-2.43575	3.87657e-305	1	Both	1.4301
	AC109466.1	SCH	-2.1143	9.5375e-33	1	-2.53909	6.6354e-49	1	Both	1.20092
	AC109492.1	EMB	1.16295	0.000369232	1	1.76964	3.67399e-46	1	Both	1.52169
	AC109927.1	ATC	0.461635	0.000799091	1	0.559688	2.0182e-10	1	Both	1.21241
	AC109927.1	GNN	0.39498	0.00162195	1	0.344532	0.000271659	1	Both	0.872278
	AC109927.1	SCH	0.650461	0.00149274	1	0.69925	6.04011e-08	1	Both	1.07501
	AC110023.1	EPN	1.12121	3.40709e-120	1	0.965404	1.13727e-138	1	Both	0.86104
	AC110023.1	GBM	2.01159	1.0538e-174	1	1.39221	2.11186e-214	1	Both	0.692093
	AC110023.1	GNN	0.588873	1.61914e-38	1	0.310065	7.34781e-09	1	Both	0.526539
	AC110058.1	GNN	1.702	1.60546e-07	1	3.67897	8.7609e-67	1	Both	2.16156
	AC110285.1	EPN	-0.738124	7.26381e-14	1	-1.04126	2.7653e-51	1	Both	1.41068
	AC110296.1	ATC	-0.864399	1.69403e-69	1	-1.08876	8.8724e-174	1	Both	1.25956
	AC110296.1	EMB	-1.43535	5.74236e-68	1	-1.82191	0	1	Both	1.26932
	AC110296.1	EPN	-1.86353	4.27975e-295	1	-2.17295	0	1	Both	1.16604
	AC110296.1	GBM	-3.34908	7.49285e-26	1	-4.95161	2.92545e-64	1	Both	1.4785
	AC110296.1	GNN	-1.37723	7.26166e-172	1	-2.15249	0	1	Both	1.56291
	AC110296.1	SCH	-3.54788	4.80872e-09	1	-5.25644	5.00141e-22	1	Both	1.48157
	AC110491.1	ATC	-1.85927	2.01338e-05	1	-1.32482	9.44133e-06	1	Both	0.712546
	AC110491.1	EPN	-2.68262	2.97513e-15	1	-1.89017	8.72681e-22	1	Both	0.704596
	AC110491.1	GBM	-5.63461	6.81379e-06	1	-3.62277	0.00657016	1	Both	0.64295
	AC110491.1	GNN	-3.41436	2.18563e-10	1	-2.65836	1.19509e-15	1	Both	0.778583
	AC110992.1	ATC	-1.21908	0.0113258	1	-1.89694	3.98399e-12	1	Both	1.55604
	AC110992.1	EMB	-2.48295	9.5549e-06	1	-2.06252	5.05924e-21	1	Both	0.830672
	AC110992.1	EPN	-1.95247	3.09685e-09	1	-2.68347	4.57115e-34	1	Both	1.3744
	AC110992.1	GNN	-1.28187	1.09967e-06	1	-1.96101	1.61422e-25	1	Both	1.5298
	AC111006.1	ATC	-1.95416	1.87579e-13	1	-2.16468	1.90628e-20	1	Both	1.10773
	AC111006.1	EMB	-3.15468	8.23007e-20	1	-2.81519	2.4875e-31	1	Both	0.892386
	AC111006.1	EPN	-2.37826	4.12883e-33	1	-2.36946	7.12052e-57	1	Both	0.996299
	AC111006.1	GBM	-4.23658	7.69229e-16	1	-3.35195	6.43244e-11	1	Both	0.791191
	AC111006.1	GNN	-1.05829	8.96163e-11	1	-0.371172	0.00142355	1	Both	0.350728
	AC111006.1	SCH	-2.22707	0.00369767	1	-2.51164	2.60549e-05	1	Both	1.12778
	AC112206.2	GBM	1.48702	6.3084e-12	1	0.49028	0.00369116	1	Both	0.329706
	AC112481.2	ATC	-2.36426	1.88953e-10	1	-3.04554	1.17622e-19	1	Both	1.28816
	AC112481.2	EMB	-2.1282	2.76682e-06	1	-2.71522	6.98336e-37	1	Both	1.27583
	AC112481.2	EPN	-2.57976	3.77e-18	1	-3.55219	4.19985e-48	1	Both	1.37695
	AC112481.2	GBM	-3.21512	0.0001228	1	-3.85811	7.3384e-10	1	Both	1.19999
	AC112481.2	GNN	-2.44116	3.84236e-21	1	-3.1599	4.00909e-40	1	Both	1.29443
	AC112482.2	EPN	-1.92722	0.0434541	1	-2.1522	0.0447462	1	Both	1.11674
	AC112493.1	EPN	-0.985608	9.69096e-05	1	-0.523049	0.00721916	1	Both	0.530686
	AC112493.1	GBM	-2.48059	0.000157366	1	-2.23742	8.79582e-05	1	Both	0.901975
	AC112493.1	GNN	-1.62182	3.83435e-13	1	-0.70012	0.000349994	1	Both	0.431688
	AC112493.1	SCH	1.11073	9.04518e-06	1	2.6244	4.98588e-171	1	Both	2.36276
	AC112770.1	ATC	-1.46544	0.00663324	1	-1.14929	0.0283838	1	Both	0.784263
	AC113347.4	EMB	-3.31644	0.00594767	1	-1.76959	0.0263317	1	Both	0.53358
	AC113383.1	ATC	0.363323	5.4149e-08	1	0.484865	1.19865e-28	1	Both	1.33453
	AC113383.1	EPN	0.349915	1.41906e-08	1	0.497732	3.68554e-50	1	Both	1.42244
	AC113383.1	GBM	-3.99328	9.9188e-18	1	-4.36635	3.92562e-23	1	Both	1.09343
	AC113383.1	GNN	-0.291277	0.000259812	1	-0.319305	5.79518e-11	1	Both	1.09622
	AC113383.1	SCH	-2.81909	1.79386e-21	1	-2.60977	3.24021e-20	1	Both	0.925749
	AC113386.1	EPN	-1.05331	2.11242e-06	1	-0.615404	0.000841381	1	Both	0.584256
	AC113386.1	GBM	-1.9993	0.0411331	1	-2.11955	0.000282055	1	Both	1.06014
	AC113414.1	ATC	-0.545886	1.04953e-10	1	-0.4696	6.91326e-11	1	Both	0.860252
	AC113414.1	SCH	1.07133	2.49101e-50	1	1.74697	0	1	Both	1.63066
	AC114316.1	ATC	1.14666	2.68149e-25	1	1.23082	1.08194e-41	1	Both	1.0734
	AC114930.1	EPN	-1.44757	2.85925e-10	1	-1.44245	5.27925e-20	1	Both	0.996464
	AC114930.1	GNN	-1.72131	3.3055e-12	1	-1.96188	4.63726e-18	1	Both	1.13976
	AC114971.1	ATC	0.387553	1.68191e-17	1	0.502625	2.09518e-28	1	Both	1.29692
	AC114971.1	EMB	0.403746	3.65816e-12	1	1.06203	1.04631e-213	1	Both	2.63044
	AC114971.1	EPN	0.408131	1.82403e-21	1	0.847514	2.7068e-149	1	Both	2.07657
	AC114971.1	GBM	1.43736	1.4456e-133	1	1.2077	3.00951e-213	1	Both	0.840216
	AC114971.1	SCH	-0.786605	1.02551e-09	1	-0.82709	1.23536e-09	1	Both	1.05147
	AC115622.1	EMB	-0.85416	0.00662415	1	-2.36797	2.04321e-45	1	Both	2.77228
	AC115622.1	GBM	-2.223	0.000217755	1	-3.52973	7.38873e-14	1	Both	1.58782
	AC115622.1	GNN	-0.415751	0.00339999	1	-1.08059	3.31538e-34	1	Both	2.59913
	AC116362.1	EPN	0.529914	0.000302014	1	0.473912	1.92191e-09	1	Both	0.894319
	AC116362.1	GBM	1.1981	1.91173e-13	1	0.82254	1.35321e-19	1	Both	0.686536
	AC116362.1	SCH	1.36945	1.85077e-22	1	1.58327	2.00436e-73	1	Both	1.15614
	AC117386.2	SCH	2.16296	5.41232e-37	1	2.74612	4.16031e-199	1	Both	1.26961
	AC117453.1	ATC	-1.25325	5.67824e-22	1	-1.76561	1.06141e-64	1	Both	1.40882
	AC117453.1	EMB	-2.40474	6.47072e-23	1	-2.97175	4.53492e-96	1	Both	1.23579
	AC117453.1	EPN	-2.23948	1.24968e-59	1	-3.01449	4.59225e-160	1	Both	1.34606
	AC117453.1	GBM	-2.02289	3.21761e-07	1	-3.26735	8.93008e-39	1	Both	1.61519
	AC117453.1	GNN	-1.4471	9.011e-46	1	-2.15231	3.50342e-133	1	Both	1.48733
	AC117461.1	EPN	-1.97385	4.43998e-28	1	-3.02805	7.83546e-104	1	Both	1.53408
	AC117461.1	GBM	-3.74708	1.81805e-15	1	-3.87826	1.07012e-18	1	Both	1.03501
	AC117461.1	GNN	-1.26539	6.71434e-19	1	-2.06586	3.16044e-86	1	Both	1.63259
	AC117461.1	SCH	-1.43402	0.0120889	1	-2.15066	2.56957e-13	1	Both	1.49974
	AC117464.1	ATC	-1.85939	1.99266e-47	1	-1.2066	5.39538e-21	1	Both	0.648924
	AC117464.1	EMB	-0.868165	1.15478e-05	1	-1.75888	4.88095e-45	1	Both	2.02597
	AC117464.1	GBM	-1.6787	0.00100506	1	-2.81576	6.55584e-19	1	Both	1.67734
	AC117834.1	EPN	-0.720499	1.7989e-12	1	-0.793427	3.84872e-38	1	Both	1.10122
	AC117834.1	GBM	-2.80722	9.26216e-11	1	-3.40405	3.615e-20	1	Both	1.21261
	AC117834.1	GNN	-1.11949	5.59493e-26	1	-1.26223	6.06778e-55	1	Both	1.1275
	AC117834.1	SCH	-1.87993	7.86192e-09	1	-1.80606	3.31565e-11	1	Both	0.960706
	AC119674.1	ATC	0.546867	4.99835e-11	1	0.981042	1.04322e-49	1	Both	1.79393
	AC119674.1	GNN	0.501954	4.09012e-11	1	0.839184	1.28633e-45	1	Both	1.67183
	AC119868.2	ATC	-0.730962	2.74395e-07	1	-0.980325	1.54684e-25	1	Both	1.34114
	AC119868.2	EPN	-1.2325	5.43468e-27	1	-1.31356	6.14224e-86	1	Both	1.06577
	AC119868.2	GBM	-3.32584	1.33088e-22	1	-3.24818	4.63006e-25	1	Both	0.976651
	AC119868.2	GNN	-1.79383	2.85223e-38	1	-2.27886	6.57468e-87	1	Both	1.27039
	AC119868.2	SCH	-3.60566	0.00921215	1	-4.35379	3.65201e-05	1	Both	1.20749
	AC120193.1	GBM	-2.06061	3.18654e-11	1	-2.56354	5.89585e-22	1	Both	1.24407
	AC120193.1	GNN	-0.36918	0.00320762	1	0.248506	0.00374718	1	Both	-0.673131
	AC124254.2	ATC	-0.499157	9.54651e-11	1	0.952101	3.38163e-52	1	Both	-1.90742
	AC124254.2	SCH	-3.10749	9.77352e-33	1	-1.38069	1.29191e-05	1	Both	0.444309
	AC124290.1	ATC	1.34831	7.21018e-23	1	0.661197	4.46385e-07	1	Both	0.490391
	AC124852.1	ATC	-0.265569	4.12506e-06	1	-0.697439	1.12974e-75	1	Both	2.6262
	AC124852.1	EMB	-1.08001	3.65478e-37	1	-2.59303	2.92094e-307	1	Both	2.40093
	AC124852.1	EPN	-0.982791	4.00838e-105	1	-1.07767	3.95487e-306	1	Both	1.09654
	AC124852.1	GBM	-3.07217	1.94133e-29	1	-4.45805	1.67894e-65	1	Both	1.45111
	AC124852.1	GNN	-1.08444	6.11144e-127	1	-1.58283	0	1	Both	1.45958
	AC124852.1	SCH	-1.72432	9.8115e-31	1	-2.35662	6.38818e-64	1	Both	1.3667
	AC124854.1	ATC	1.08666	1.85482e-85	1	1.0265	2.65836e-123	1	Both	0.944636
	AC124854.1	EMB	0.751484	2.93196e-17	1	-0.616211	8.09852e-22	1	Both	-0.819992
	AC124854.1	EPN	1.03278	3.91491e-77	1	0.78022	1.07396e-94	1	Both	0.755456
	AC124854.1	GBM	1.81441	2.80826e-72	1	0.341456	2.79428e-06	1	Both	0.188191
	AC124854.1	SCH	-1.17408	4.72054e-05	1	-1.54133	1.58711e-13	1	Both	1.31279
	AC125613.1	EMB	-1.11996	2.99712e-39	1	-1.86803	1.36817e-158	1	Both	1.66795
	AC125613.1	EPN	-0.754116	6.6676e-80	1	-0.170408	3.62654e-05	1	Both	0.225971
	AC125613.1	GNN	-0.422379	2.70126e-23	1	0.484196	2.64918e-61	1	Both	-1.14635
	AC125613.1	SCH	-2.89169	3.96006e-26	1	-2.99177	5.00796e-27	1	Both	1.03461
	AC131571.1	GBM	-1.56835	8.51709e-26	1	-1.70212	9.87187e-38	1	Both	1.0853
	AC131571.1	GNN	-1.00082	4.28867e-55	1	-0.780159	2.66844e-41	1	Both	0.779522
	AC131571.1	SCH	-1.6313	1.2631e-18	1	-1.40081	3.1122e-14	1	Both	0.85871
	AC131944.1	ATC	1.08285	6.0639e-24	1	1.10309	8.25443e-22	1	Both	1.01869
	AC131944.1	GBM	-2.28127	0.0377015	1	-2.96187	0.00301378	1	Both	1.29834
	AC132153.1	ATC	1.50475	7.59718e-112	1	2.45801	0	1	Both	1.6335
	AC132153.1	EMB	0.472891	8.85725e-05	1	0.756438	1.99646e-25	1	Both	1.5996
	AC132153.1	EPN	0.709176	1.54201e-23	1	1.7167	3.04422e-196	1	Both	2.42069
	AC132153.1	GBM	-2.79186	1.77228e-22	1	-2.10359	1.32996e-11	1	Both	0.753473
	AC132153.1	GNN	0.50608	1.75658e-09	1	0.827592	3.91178e-34	1	Both	1.6353
	AC132803.1	EPN	-0.598727	0.00083956	1	-1.68426	8.7488e-88	1	Both	2.81307
	AC132803.1	GBM	-2.86802	5.48558e-11	1	-3.70071	1.04762e-16	1	Both	1.29034
	AC132803.1	GNN	-0.999661	2.28293e-15	1	-2.06641	1.55496e-71	1	Both	2.06711
	AC134312.4	EPN	0.923354	0.020409	1	1.22334	2.9251e-16	1	Both	1.32489
	AC137810.1	GBM	-3.11361	4.20221e-05	1	-3.23208	4.63248e-06	1	Both	1.03805
	AC137810.1	GNN	-0.777141	0.000104827	1	-0.765242	1.84249e-08	1	Both	0.984688
	AC138123.1	EMB	1.0181	1.16671e-16	1	0.757338	2.37996e-19	1	Both	0.743873
	AC138123.1	EPN	1.03763	1.65948e-28	1	1.01498	3.42682e-46	1	Both	0.978166
	AC138123.1	GBM	1.12666	1.90137e-12	1	0.514315	0.000700008	1	Both	0.456496
	AC138123.1	GNN	0.661552	4.2789e-12	1	0.669929	1.4976e-15	1	Both	1.01266
	AC138123.1	SCH	1.67125	1.1672e-46	1	1.84365	2.73725e-94	1	Both	1.10316
	AC138305.1	ATC	-1.29279	8.08541e-13	1	-1.34089	1.30676e-23	1	Both	1.03721
	AC138305.1	EMB	-1.24867	1.98003e-08	1	-1.46739	5.29259e-41	1	Both	1.17516
	AC138305.1	EPN	-1.56253	5.30252e-23	1	-2.20403	1.33692e-79	1	Both	1.41055
	AC138305.1	GBM	-2.18061	6.87104e-07	1	-3.03251	5.76447e-18	1	Both	1.39067
	AC138305.1	GNN	-1.79137	5.01914e-32	1	-2.33559	1.26998e-58	1	Both	1.3038
	AC139720.1	ATC	-0.323163	0.0157141	1	-0.898795	1.21686e-46	1	Both	2.78124
	AC139720.1	EMB	-1.4838	4.2739e-26	1	-1.9031	3.31953e-139	1	Both	1.28259
	AC139720.1	EPN	-0.752525	4.76211e-24	1	-0.953923	1.01369e-115	1	Both	1.26763
	AC139720.1	GBM	-3.41411	1.1115e-13	1	-4.55271	8.25575e-27	1	Both	1.3335
	AC139720.1	GNN	-1.22077	2.67083e-59	1	-0.664034	7.83783e-54	1	Both	0.543948
	AC139720.1	SCH	-2.25247	8.47152e-15	1	-2.76333	3.8344e-25	1	Both	1.2268
	AC140168.1	ATC	0.888891	0.000399945	1	0.977133	7.70278e-09	1	Both	1.09927
	AC140168.1	EPN	1.36927	2.63482e-14	1	1.44093	3.43741e-34	1	Both	1.05234
	AC140168.1	SCH	1.646	2.34566e-07	1	1.28385	9.68086e-10	1	Both	0.779981
	AC233296.1	ATC	-0.285111	1.59778e-07	1	-0.157956	0.0261607	1	Both	0.554016
	AC233296.1	GBM	3.00528	0	1	2.37941	0	1	Both	0.791745
	AC233296.1	SCH	-1.44177	2.46466e-08	1	-2.83666	5.87684e-38	1	Both	1.96749
	AC244502.1	EPN	1.16825	0.000282134	1	1.31036	3.15659e-10	1	Both	1.12164
	AC244502.1	GBM	2.94994	1.45794e-22	1	2.47962	3.22817e-39	1	Both	0.840565
	AC244502.1	GNN	1.30281	7.96856e-07	1	1.34372	4.34927e-10	1	Both	1.0314
	AC246817.1	ATC	1.82235	1.44568e-135	1	1.86163	2.068e-229	1	Both	1.02156
	AC246817.1	EPN	0.543987	3.42827e-08	1	0.340049	3.82476e-05	1	Both	0.625104
	AC246817.1	GBM	3.09378	1.17882e-227	1	2.58164	0	1	Both	0.834463
	AC246817.1	GNN	0.554862	4.21694e-09	1	0.356298	6.75789e-05	1	Both	0.642139
	ACADL	GBM	-1.37416	9.84287e-07	1	-1.02373	5.87173e-05	1	Both	0.744984
	ACADL	GNN	-0.592095	0.00128695	1	-0.410503	0.0363949	1	Both	0.693305
	ACADL	SCH	1.37383	2.28513e-20	1	1.88307	4.8339e-101	1	Both	1.37067
	ACAN	ATC	2.2999	2.87631e-27	1	3.03401	8.49652e-63	1	Both	1.31919
	ACAN	EMB	2.05707	1.93014e-16	1	1.56432	2.96179e-13	1	Both	0.76046
	ACAN	EPN	0.86332	0.0470227	1	1.74717	2.57809e-19	1	Both	2.02379
	ACAN	GNN	1.22733	7.65996e-06	1	1.6981	4.41903e-17	1	Both	1.38357
	ACSBG1	ATC	-0.517666	2.8804e-12	1	-0.77946	5.93833e-28	1	Both	1.50572
	ACSBG1	EMB	-0.799283	1.58742e-08	1	-2.51247	1.44125e-101	1	Both	3.14341
	ACSBG1	GBM	0.806322	1.06846e-08	1	-0.799006	2.55983e-22	1	Both	-0.990927
	ACSL1	ATC	0.568544	1.72267e-16	1	0.452407	2.98579e-06	1	Both	0.79573
	ACSL1	EPN	0.618503	3.09233e-25	1	0.280249	0.00446601	1	Both	0.453108
	ACSL1	GBM	-1.49172	5.65305e-13	1	-1.97564	1.28042e-14	1	Both	1.3244
	ACSL1	GNN	0.413414	1.83354e-11	1	0.505991	4.8776e-13	1	Both	1.22393
	ACSL3	ATC	-0.516015	4.24286e-68	1	-0.258852	8.71095e-19	1	Both	0.501638
	ACSL3	EMB	-0.505941	3.4869e-36	1	-0.803458	3.65501e-190	1	Both	1.58805
	ACSL3	EPN	-0.432272	7.09337e-70	1	-0.247737	3.63233e-35	1	Both	0.573105
	ACSL3	GBM	-1.17319	3.45386e-92	1	-1.37085	1.19939e-172	1	Both	1.16849
	ACSL3	GNN	0.559457	1.40153e-173	1	0.481538	1.02424e-163	1	Both	0.860724
	ACTA2	ATC	1.33571	5.75426e-31	1	1.48269	2.84131e-38	1	Both	1.11004
	ACTA2	EPN	0.961902	6.58529e-16	1	1.37866	4.58064e-42	1	Both	1.43327
	ACTA2	GBM	-1.9834	0.00168342	1	-2.07287	0.0054197	1	Both	1.04511
	ACTA2	GNN	0.821688	9.0911e-12	1	1.44814	2.85761e-44	1	Both	1.7624
	ACTG1	ATC	-0.148639	0.00104798	1	0.415003	1.80279e-45	1	Both	-2.79203
	ACTG1	EMB	0.441694	2.654e-52	1	1.32394	0	1	Both	2.9974
	ACTG1	GBM	-2.52782	0	1	-0.968841	5.73588e-70	1	Both	0.383271
	ACTG1	SCH	-0.24501	0.000252827	1	0.285744	3.56435e-07	1	Both	-1.16625
	ACVR1C	ATC	-0.883581	1.05491e-05	1	-1.49501	2.4044e-23	1	Both	1.69199
	ACVR1C	EPN	-1.23492	5.01763e-14	1	-1.97557	3.93892e-71	1	Both	1.59975
	ACVR1C	GBM	-1.72085	0.000114969	1	-2.59526	1.57328e-18	1	Both	1.50813
	ACVR1C	GNN	-0.735848	1.88829e-08	1	-1.3211	5.97095e-41	1	Both	1.79535
	ACVR1C	SCH	-1.76571	0.0103926	1	-2.39095	1.98793e-07	1	Both	1.3541
	ADAM12	ATC	0.496788	1.06584e-16	1	0.642547	7.25344e-38	1	Both	1.2934
	ADAM12	EPN	0.33644	3.68014e-08	1	0.628812	7.56968e-57	1	Both	1.86902
	ADAM12	GBM	-1.00295	5.43261e-13	1	-1.2486	9.00096e-27	1	Both	1.24492
	ADAM12	GNN	0.661723	2.29249e-43	1	1.14954	4.92891e-203	1	Both	1.7372
	ADAM12	SCH	1.48698	6.14917e-168	1	2.7541	0	1	Both	1.85214
	ADAM28	ATC	1.09595	6.84083e-79	1	1.3316	2.1004e-74	1	Both	1.21501
	ADAM28	EPN	0.610145	1.44779e-24	1	0.553704	6.13982e-13	1	Both	0.907495
	ADAM28	GBM	-1.42294	7.88206e-09	1	-1.83731	6.08524e-10	1	Both	1.29121
	ADAMTS1	GBM	-2.35217	1.18437e-05	1	-2.2277	0.00229188	1	Both	0.947081
	ADAMTS12	EPN	1.31116	2.03032e-40	1	1.63504	4.0858e-105	1	Both	1.24702
	ADAMTS12	GBM	1.95375	7.44858e-55	1	2.04043	7.36901e-136	1	Both	1.04436
	ADAMTS12	GNN	0.728637	3.44178e-12	1	1.41264	4.92036e-71	1	Both	1.93875
	ADAMTS14	ATC	1.36814	2.79536e-08	1	1.43868	2.56064e-11	1	Both	1.05156
	ADAMTS14	EPN	1.46031	2.28119e-12	1	1.68406	2.52765e-22	1	Both	1.15322
	ADAMTS14	GNN	2.79401	4.1819e-58	1	3.5805	5.2219e-118	1	Both	1.28149
	ADAMTS16	EMB	-1.38845	8.54203e-26	1	-1.77808	1.52128e-63	1	Both	1.28062
	ADAMTS16	EPN	1.17731	7.20677e-73	1	1.12948	5.68056e-186	1	Both	0.959374
	ADAMTS16	GBM	-2.35988	6.28354e-22	1	-2.63725	2.63838e-28	1	Both	1.11753
	ADAMTS16	GNN	0.603696	4.39582e-21	1	0.279615	2.60848e-06	1	Both	0.463173
	ADAMTS17	EMB	-0.452037	3.80476e-11	1	-0.947514	1.46883e-98	1	Both	2.0961
	ADAMTS17	EPN	-0.531902	8.29738e-44	1	0.133627	0.00103798	1	Both	-0.251224
	ADAMTS17	GBM	-2.98453	1.83488e-51	1	-3.2611	2.80049e-65	1	Both	1.09267
	ADAMTS17	SCH	1.28356	8.09089e-148	1	1.61557	0	1	Both	1.25867
	ADAMTS18	EMB	-1.15236	1.54986e-13	1	-1.66126	1.39425e-51	1	Both	1.44162
	ADAMTS18	GBM	-1.88046	6.27236e-08	1	-2.89946	6.46431e-22	1	Both	1.54189
	ADAMTS18	GNN	-0.461537	0.000248026	1	-1.02707	3.87632e-39	1	Both	2.22533
	ADAMTS19	ATC	-1.76009	8.1896e-65	1	-2.67417	5.43529e-158	1	Both	1.51933
	ADAMTS19	EMB	-1.77042	9.372e-46	1	-2.41796	9.45073e-271	1	Both	1.36575
	ADAMTS19	EPN	-2.18011	1.52569e-109	1	-3.37281	0	1	Both	1.54708
	ADAMTS19	GBM	-3.38316	3.23164e-52	1	-3.8724	2.84559e-76	1	Both	1.14461
	ADAMTS19	GNN	-1.44682	3.62399e-111	1	-2.18488	0	1	Both	1.51012
	ADAMTS2	ATC	1.51083	2.36307e-19	1	0.81636	9.05779e-07	1	Both	0.54034
	ADAMTS2	EMB	2.41461	2.85197e-60	1	3.17028	2.12788e-238	1	Both	1.31295
	ADAMTS2	GNN	1.46079	8.18693e-26	1	1.16337	4.60044e-24	1	Both	0.796396
	ADAMTS2	SCH	1.69678	1.34227e-22	1	2.19595	3.09339e-67	1	Both	1.29419
	ADAMTS20	GBM	-1.93624	7.69416e-09	1	-1.13357	0.000968725	1	Both	0.585448
	ADAMTS3	EPN	0.871665	1.92641e-33	1	0.693848	7.65365e-63	1	Both	0.796003
	ADAMTS3	GBM	-3.60606	1.46682e-16	1	-3.88973	2.24581e-17	1	Both	1.07866
	ADAMTS3	SCH	0.989557	1.81141e-23	1	0.82697	9.01451e-30	1	Both	0.835697
	ADAMTS6	EMB	-0.779286	9.86461e-19	1	-0.267606	0.0161315	1	Both	0.343399
	ADAMTS6	EPN	0.354607	5.31357e-09	1	1.25272	3.78691e-202	1	Both	3.5327
	ADAMTS6	GBM	1.68718	1.03182e-151	1	2.52531	0	1	Both	1.49676
	ADAMTS6	GNN	0.590522	7.98283e-30	1	1.94624	0	1	Both	3.2958
	ADAMTS9	EPN	0.973165	5.55939e-123	1	1.58846	0	1	Both	1.63226
	ADAMTS9	GBM	-1.29511	5.34906e-23	1	-1.43254	1.55789e-27	1	Both	1.10612
	ADAMTS9	GNN	0.734179	1.87196e-73	1	1.13439	6.60282e-182	1	Both	1.54511
	ADAMTS9-AS2	ATC	0.397728	8.1073e-21	1	0.37063	3.18838e-23	1	Both	0.931867
	ADAMTS9-AS2	EPN	0.558415	4.46128e-53	1	0.698395	1.91124e-160	1	Both	1.25067
	ADAMTS9-AS2	GNN	0.516342	7.73439e-51	1	0.672692	9.67215e-133	1	Both	1.3028
	ADAMTSL1	EMB	-0.937209	2.20766e-19	1	-0.747131	6.8126e-28	1	Both	0.797187
	ADAMTSL1	GNN	0.282285	0.00102353	1	1.38988	4.83842e-304	1	Both	4.92368
	ADAMTSL1	SCH	0.812997	4.1545e-32	1	2.24057	0	1	Both	2.75593
	ADAMTSL3	ATC	-1.67263	4.10612e-93	1	-1.8708	1.06718e-131	1	Both	1.11848
	ADAMTSL3	EMB	-1.40378	1.26084e-59	1	-1.86414	6.20387e-212	1	Both	1.32794
	ADAMTSL3	EPN	-0.739433	1.52694e-45	1	-0.918542	1.81615e-168	1	Both	1.24222
	ADAMTSL3	GBM	-3.13916	1.43229e-58	1	-3.42049	1.19159e-73	1	Both	1.08962
	ADAMTSL3	GNN	-1.33616	1.10884e-158	1	-1.16995	1.74654e-179	1	Both	0.875607
	ADAMTSL3	SCH	1.69379	4.82788e-250	1	2.48618	0	1	Both	1.46782
	ADAMTSL4	ATC	1.45232	8.27895e-12	1	1.92891	9.8056e-29	1	Both	1.32816
	ADAMTSL4	EMB	1.91365	2.88069e-21	1	3.87468	3.88278e-156	1	Both	2.02476
	ADAMTSL4	EPN	1.29871	1.62499e-09	1	1.65829	2.10176e-24	1	Both	1.27687
	ADAMTSL4	SCH	1.29343	9.56799e-05	1	2.07096	4.54919e-23	1	Both	1.60114
	ADARB2	EMB	0.286315	1.9071e-05	1	-1.25465	2.7653e-143	1	Both	-4.38208
	ADARB2	GBM	-0.897422	2.03029e-20	1	-2.0103	2.64729e-89	1	Both	2.24008
	ADARB2	SCH	-1.81564	6.73318e-58	1	-1.84733	3.00535e-38	1	Both	1.01746
	ADCY1	ATC	-1.07438	4.80052e-114	1	-0.994417	2.52661e-143	1	Both	0.925575
	ADCY1	EMB	-0.812102	1.57195e-62	1	-0.303166	1.7311e-32	1	Both	0.37331
	ADCY1	EPN	-1.72123	3.70326904840306e-318	1	-1.85766	0	1	Both	1.07927
	ADCY1	GBM	-1.91795	4.24126e-187	1	-1.37253	6.96748e-151	1	Both	0.715627
	ADCY1	GNN	-0.491713	4.78496e-45	1	-0.834096	9.26644e-205	1	Both	1.69631
	ADCY1	SCH	-1.77042	1.13597e-24	1	-2.92443	1.19595e-66	1	Both	1.65183
	ADCY2	ATC	-0.848232	2.23565e-85	1	-1.36373	1.75202e-174	1	Both	1.60773
	ADCY2	EMB	-0.836216	7.31141e-56	1	-1.88383	0	1	Both	2.2528
	ADCY2	EPN	-0.247835	5.2152e-12	1	-0.430835	3.2535e-77	1	Both	1.7384
	ADCY2	GBM	1.14868	3.58612e-125	1	0.491638	6.01307e-78	1	Both	0.428004
	ADCY2	GNN	-0.495192	2.57951e-68	1	-0.417011	9.14649e-60	1	Both	0.842121
	ADCY8	ATC	-0.877263	1.74347e-67	1	-0.92306	9.57541e-84	1	Both	1.0522
	ADCY8	EMB	-0.992727	2.01409e-39	1	-2.14296	1.57668e-243	1	Both	2.15866
	ADCY8	EPN	-0.314375	2.49105e-12	1	-0.383509	2.01622e-44	1	Both	1.21991
	ADCY8	GBM	1.94916	1.8621e-224	1	1.297	0	1	Both	0.665417
	ADCY8	GNN	-0.88821	5.43107e-103	1	-0.972396	2.30405e-161	1	Both	1.09478
	ADCY8	SCH	-1.9854	1.61346e-18	1	-2.93892	5.14776e-42	1	Both	1.48027
	ADD3-AS1	ATC	-1.29726	7.80533e-27	1	-1.17936	2.49362e-25	1	Both	0.909111
	ADD3-AS1	EMB	-0.779277	7.11283e-05	1	-0.602566	2.04628e-15	1	Both	0.773238
	ADD3-AS1	EPN	-0.597029	1.27564e-11	1	-0.67635	1.2378e-27	1	Both	1.13286
	ADD3-AS1	SCH	1.41175	2.50703e-54	1	1.39192	7.93207e-113	1	Both	0.985952
	ADGB	EPN	2.19883	1.02035e-43	1	3.60997	5.88257e-159	1	Both	1.64176
	ADGB	GNN	0.934244	3.11496e-06	1	1.63121	4.01034e-26	1	Both	1.74602
	ADGB	SCH	2.09141	9.10313e-33	1	3.0431	5.60769e-86	1	Both	1.45504
	ADGRD2	EMB	1.48648	0.0285104	1	3.49237	1.75105e-27	1	Both	2.34942
	ADGRD2	EPN	3.405	2.9275e-24	1	4.33951	1.24379e-44	1	Both	1.27445
	ADGRD2	GNN	2.40574	2.76669e-11	1	2.61597	4.17294e-14	1	Both	1.08739
	ADGRD2	SCH	3.26028	4.49545e-18	1	3.30083	8.53898e-20	1	Both	1.01244
	ADGRE2	ATC	1.88925	1.13884e-46	1	1.69541	7.60776e-35	1	Both	0.897397
	ADGRE2	EPN	1.65667	1.56188e-36	1	1.17083	2.93641e-18	1	Both	0.706735
	ADGRE2	GNN	0.650359	0.00182565	1	0.663187	0.00203579	1	Both	1.01972
	ADGRF5	EMB	-0.982036	1.94918e-08	1	-1.04982	3.21584e-10	1	Both	1.06903
	ADGRF5	GBM	-1.73572	3.20606e-05	1	-2.17348	3.12783e-07	1	Both	1.25221
	ADGRG6	GBM	-4.05885	3.10835e-06	1	-3.3658	0.0047165	1	Both	0.829251
	ADGRG6	GNN	0.868645	4.8598e-18	1	1.69571	1.14708e-87	1	Both	1.95213
	ADGRL2	ATC	-0.97081	9.89289e-85	1	-2.0268	0	1	Both	2.08774
	ADGRL2	EMB	-0.552215	3.28435e-30	1	-0.240206	3.69225e-30	1	Both	0.434986
	ADGRL2	EPN	-0.71277	5.73303e-78	1	-1.66018	0	1	Both	2.32919
	ADGRL2	GBM	-0.875385	1.03033e-43	1	-1.69631	3.98736e-243	1	Both	1.93778
	ADGRL2	GNN	-0.443938	1.16455e-52	1	-1.07636	0	1	Both	2.42458
	ADGRL2	SCH	-1.09637	2.04083e-46	1	-1.75326	3.54377e-109	1	Both	1.59915
	ADGRL4	ATC	0.864411	3.6907e-05	1	0.761228	0.00642963	1	Both	0.880632
	ADGRL4	EPN	1.29608	3.1934e-20	1	1.53688	8.60264e-32	1	Both	1.18579
	ADGRL4	GNN	1.64175	1.3972e-37	1	2.18093	3.60206e-68	1	Both	1.32842
	ADGRV1	ATC	-0.870362	2.60139e-154	1	-0.988009	3.33136e-114	1	Both	1.13517
	ADGRV1	EPN	-0.158952	1.00092e-06	1	-0.642496	1.37351e-137	1	Both	4.04207
	ADGRV1	GNN	-0.139049	8.67419e-09	1	-0.419676	3.59711e-54	1	Both	3.01818
	ADGRV1	SCH	-0.416071	1.33728e-06	1	-1.38693	2.69824e-54	1	Both	3.33339
	ADIRF	EPN	1.05446	9.09997e-09	1	2.15761	5.27552e-50	1	Both	2.04618
	ADIRF	GNN	1.20379	2.10064e-12	1	2.05025	6.12905e-43	1	Both	1.70317
	ADIRF	SCH	2.40122	1.75046e-46	1	3.7265	1.76965e-141	1	Both	1.55192
	ADRA1A	ATC	-1.57271	3.49396e-90	1	-1.6703	9.52196e-116	1	Both	1.06205
	ADRA1A	EMB	-0.900129	2.67282e-19	1	-2.31999	4.50412e-198	1	Both	2.5774
	ADRA1A	EPN	-1.11162	1.7661e-83	1	-1.64355	9.47186e-290	1	Both	1.47852
	ADRA1A	GBM	-3.52202	9.95538e-24	1	-4.42496	5.73762e-41	1	Both	1.25637
	ADRA1A	SCH	0.698888	3.38088e-09	1	-0.871288	6.49629e-22	1	Both	-1.24668
	ADRA1B	ATC	-1.05986	4.77404e-08	1	-1.79036	2.73655e-30	1	Both	1.68924
	ADRA1B	EMB	-0.780174	0.0214512	1	-2.12666	1.19787e-51	1	Both	2.72588
	ADRA1B	EPN	-0.606702	0.000679329	1	-1.46999	1.85907e-69	1	Both	2.42292
	ADRA1B	GBM	-3.42905	1.18193e-06	1	-4.17352	3.65738e-11	1	Both	1.21711
	ADRA1B	GNN	-0.415347	0.0149874	1	-0.563745	3.33563e-14	1	Both	1.35729
	AF130359.1	EMB	1.52693	5.23111e-09	1	5.497	2.55055e-87	1	Both	3.60003
	AF130359.1	EPN	1.25255	1.80534e-05	1	2.82598	4.57359e-21	1	Both	2.25618
	AF165147.1	GBM	-0.702724	0.000532116	1	-1.05178	1.57249e-17	1	Both	1.49672
	AF233439.1	GBM	1.87926	0.000691229	1	4.25407	1.07826e-53	1	Both	2.2637
	AF279873.3	ATC	1.06386	1.01034e-15	1	1.40723	1.0188e-57	1	Both	1.32276
	AF279873.3	GBM	-1.78436	0.0115828	1	-2.10163	2.54789e-06	1	Both	1.1778
	AFAP1L1	EPN	0.982893	7.3999e-06	1	1.40507	4.89466e-22	1	Both	1.42952
	AFAP1L1	SCH	3.97523	1.08082e-127	1	5.67832	0	1	Both	1.42843
	AFF2	ATC	-0.616849	7.7188e-12	1	-0.312061	1.75593e-06	1	Both	0.505895
	AFF2	EMB	-0.65587	5.26751e-11	1	-0.551725	9.56385e-30	1	Both	0.841211
	AFF2	EPN	-1.11083	3.69755e-41	1	-1.67964	6.62241e-184	1	Both	1.51206
	AFF2	GNN	-0.502065	2.97485e-12	1	-0.71216	1.74165e-52	1	Both	1.41846
	AFF2	SCH	1.03096	1.67979e-27	1	0.61852	5.9754e-26	1	Both	0.599946
	AGBL1	ATC	-2.26696	7.42874e-120	1	-1.20676	5.19787e-36	1	Both	0.532327
	AGBL1	EMB	-0.362496	0.00205985	1	-0.410559	1.02698e-10	1	Both	1.13259
	AGBL1	GBM	-2.64532	7.14138e-36	1	-2.91855	1.40768e-31	1	Both	1.10329
	AGBL1	GNN	-0.606103	1.25551e-20	1	-0.616922	2.59088e-26	1	Both	1.01785
	AGL	EMB	0.563702	2.97194e-23	1	0.729848	2.42874e-94	1	Both	1.29474
	AGL	SCH	-0.493996	0.00609511	1	-0.570235	1.71133e-05	1	Both	1.15433
	AGMO	GBM	0.923416	1.55645e-06	1	0.941851	6.57949e-28	1	Both	1.01996
	AGMO	GNN	-0.740161	7.06873e-08	1	-0.466953	0.000394989	1	Both	0.63088
	AGMO	SCH	3.01709	1.4909e-166	1	3.53111	0	1	Both	1.17037
	AJ009632.2	ATC	-2.18792	5.18683e-44	1	-3.13237	1.13394e-69	1	Both	1.43167
	AJ009632.2	EMB	-3.09619	5.07395e-34	1	-3.79748	5.68917e-89	1	Both	1.2265
	AJ009632.2	EPN	-3.332	1.72462e-76	1	-4.42011	7.13218e-112	1	Both	1.32657
	AJ009632.2	GBM	-3.41077	1.647e-23	1	-4.11002	1.41817e-33	1	Both	1.20501
	AJ009632.2	GNN	-1.56414	9.97578e-79	1	-2.47663	1.52311e-166	1	Both	1.58339
	AJ009632.2	SCH	-2.05283	4.7176e-08	1	-3.40692	2.00569e-19	1	Both	1.65962
	AJAP1	ATC	-0.321716	0.00686662	1	-0.876259	7.39983e-50	1	Both	2.72371
	AJAP1	EMB	-1.18834	8.25769e-23	1	-2.2566	4.61494e-156	1	Both	1.89896
	AJAP1	EPN	-0.858996	7.11198e-36	1	-1.17734	1.3602e-166	1	Both	1.37059
	AJAP1	GBM	-3.72226	1.12353e-24	1	-4.2791	1.44301e-34	1	Both	1.1496
	AJAP1	GNN	-0.462903	9.94981e-13	1	-0.775794	1.88579e-75	1	Both	1.67593
	AJAP1	SCH	-1.50198	1.27732e-16	1	-1.83809	7.56716e-31	1	Both	1.22377
	AK5	ATC	-0.279709	1.93365e-13	1	-0.946892	2.35847e-200	1	Both	3.38528
	AK5	EMB	-0.553713	3.47806e-20	1	-2.56332	0	1	Both	4.62933
	AK5	EPN	-0.641508	9.23684e-78	1	-1.48532	0	1	Both	2.31535
	AK5	GBM	-1.98978	6.43553e-44	1	-3.81561	2.91078e-161	1	Both	1.9176
	AK5	GNN	-0.916073	1.34822e-167	1	-1.81951	0	1	Both	1.9862
	AK5	SCH	-1.38861	5.21208e-17	1	-3.20339	4.19936e-90	1	Both	2.30691
	AKAIN1	ATC	2.09799	9.27397e-06	1	2.31487	2.74245e-21	1	Both	1.10337
	AKAP12	ATC	0.197664	0.0301162	1	0.904884	2.49931e-99	1	Both	4.57789
	AKAP12	EMB	-0.554037	1.26773e-15	1	-0.447995	1.06268e-13	1	Both	0.808602
	AKAP12	GNN	0.594344	4.46342e-50	1	1.5845	0	1	Both	2.66596
	AKAP12	SCH	-0.39933	8.00409e-10	1	1.34837	8.89191e-151	1	Both	-3.37657
	AKAP13	ATC	0.454832	6.95114e-56	1	0.801488	3.88593e-159	1	Both	1.76216
	AKAP13	EMB	0.351477	4.34923e-24	1	0.557765	3.58254e-87	1	Both	1.58692
	AKAP13	EPN	0.736309	1.55948e-198	1	1.18509	0	1	Both	1.6095
	AKAP13	GBM	0.776003	1.77126e-97	1	0.900257	5.29524e-182	1	Both	1.16012
	AKAP13	GNN	0.855495	2.87895e-299	1	1.65767	0	1	Both	1.93768
	AKAP13	SCH	0.542346	9.8392e-74	1	2.1147	0	1	Both	3.89917
	AL008633.1	ATC	-0.194685	0.0449552	1	-0.943754	1.1717e-134	1	Both	4.8476
	AL008633.1	EMB	-0.251499	0.0335905	1	-1.02197	5.01364e-227	1	Both	4.06351
	AL008633.1	EPN	-0.763036	7.13235e-57	1	-1.73795	0	1	Both	2.27768
	AL008633.1	GBM	-1.32152	1.57524e-36	1	-2.38078	3.05597e-174	1	Both	1.80155
	AL008633.1	GNN	-0.356214	1.58376e-19	1	-0.995224	6.37091e-259	1	Both	2.79389
	AL008633.1	SCH	0.999411	7.80099e-66	1	0.282784	1.18533e-11	1	Both	0.282951
	AL022068.1	EPN	0.899852	8.22065e-58	1	1.40879	3.18909e-235	1	Both	1.56558
	AL022068.1	GBM	1.13362	2.28452e-49	1	1.394	6.83058e-157	1	Both	1.22969
	AL022097.1	GBM	-2.20196	1.22778e-08	1	-1.57922	0.000120207	1	Both	0.717187
	AL024495.1	ATC	-0.898444	1.03363e-05	1	-1.994	6.08447e-46	1	Both	2.21939
	AL024495.1	EPN	-0.863652	6.75059e-07	1	-2.35851	2.0736e-124	1	Both	2.73086
	AL024495.1	GBM	-2.44139	2.37618e-09	1	-3.46714	2.357e-24	1	Both	1.42015
	AL024495.1	GNN	-0.722448	4.00743e-10	1	-1.60627	7.45782e-83	1	Both	2.22337
	AL024495.1	SCH	1.5933	9.14982e-29	1	0.595111	1.06308e-13	1	Both	0.373508
	AL031073.2	SCH	2.0441	1.36253e-17	1	1.99485	5.23389e-61	1	Both	0.975905
	AL033504.1	ATC	-1.21975	9.00856e-27	1	-1.55789	4.49046e-61	1	Both	1.27722
	AL033504.1	EPN	-1.14035	3.03178e-36	1	-1.74398	3.19319e-166	1	Both	1.52933
	AL033504.1	GBM	-1.93244	7.77939e-21	1	-2.56799	4.42897e-48	1	Both	1.32888
	AL033504.1	GNN	-0.33189	0.000469377	1	-0.587988	7.36062e-34	1	Both	1.77164
	AL033504.1	SCH	-1.62964	8.50228e-13	1	-1.98146	2.02611e-21	1	Both	1.21589
	AL033539.2	ATC	-2.18232	8.95788e-10	1	-2.97778	4.67536e-21	1	Both	1.3645
	AL033539.2	EMB	-2.16493	2.07261e-05	1	-3.27965	2.10275e-32	1	Both	1.5149
	AL033539.2	EPN	-2.63586	2.37348e-23	1	-3.08324	1.67417e-59	1	Both	1.16973
	AL033539.2	GBM	-2.0026	0.0274627	1	-2.73256	1.05685e-16	1	Both	1.36451
	AL033539.2	GNN	-2.58005	7.59192e-21	1	-3.34369	3.27795e-39	1	Both	1.29598
	AL035401.1	GBM	3.54289	1.60897e-45	1	4.43148	3.29616e-159	1	Both	1.25081
	AL035446.2	ATC	0.529867	0.0453845	1	0.75005	1.17704e-06	1	Both	1.41555
	AL035446.2	EPN	0.660351	2.68842e-06	1	0.581934	1.20896e-05	1	Both	0.881249
	AL035446.2	GNN	1.28116	3.42584e-36	1	1.71192	1.64096e-73	1	Both	1.33623
	AL035446.2	SCH	1.61771	6.33849e-27	1	1.48851	9.44092e-25	1	Both	0.92013
	AL050403.2	ATC	0.978908	1.15477e-11	1	1.37231	1.08419e-41	1	Both	1.40187
	AL050403.2	EMB	0.884078	4.28877e-05	1	1.53034	5.31375e-64	1	Both	1.731
	AL050403.2	EPN	0.896792	9.99346e-11	1	1.36483	1.29874e-54	1	Both	1.5219
	AL050403.2	GBM	1.6683	8.69835e-15	1	0.948726	2.26325e-13	1	Both	0.568678
	AL050403.2	GNN	1.01899	1.91407e-15	1	1.39745	4.50591e-54	1	Both	1.3714
	AL050403.2	SCH	1.11661	8.79827e-10	1	1.94555	6.87032e-67	1	Both	1.74238
	AL078590.2	ATC	-0.39656	0.0275171	1	-0.959784	2.54291e-23	1	Both	2.42027
	AL078590.2	EPN	-1.01757	6.31345e-25	1	-1.74954	2.94164e-102	1	Both	1.71933
	AL078590.2	GNN	-0.376441	0.000136595	1	-0.973599	4.70416e-44	1	Both	2.58633
	AL078602.1	EPN	0.552299	1.08197e-08	1	0.700911	1.07136e-28	1	Both	1.26908
	AL078602.1	GBM	1.4389	3.06142e-24	1	0.798106	1.83168e-21	1	Both	0.554662
	AL078604.4	GBM	-1.48656	8.66753e-07	1	-1.57592	1.3393e-09	1	Both	1.06011
	AL096794.1	ATC	-0.677566	9.75805e-05	1	-1.47352	8.71454e-44	1	Both	2.17473
	AL096794.1	EMB	-1.45338	2.25771e-12	1	-1.9431	9.05359e-81	1	Both	1.33695
	AL096794.1	EPN	-1.35836	8.06624e-22	1	-2.42429	8.44722e-134	1	Both	1.78471
	AL096794.1	GBM	-1.96407	9.20105e-08	1	-3.01885	1.82638e-31	1	Both	1.53704
	AL096794.1	GNN	-0.640936	2.8602e-09	1	-1.35401	3.4368e-78	1	Both	2.11255
	AL096854.1	ATC	-1.60067	5.2227e-14	1	-0.86056	9.10895e-08	1	Both	0.537624
	AL096854.1	GBM	-3.49282	0.000299106	1	-3.73388	3.42994e-07	1	Both	1.06902
	AL096854.1	SCH	-2.68368	7.35289e-13	1	-1.37723	0.00140188	1	Both	0.513186
	AL109809.5	ATC	-1.26442	7.07804e-77	1	-1.54233	4.09345e-106	1	Both	1.2198
	AL109809.5	EMB	-1.28788	9.74493e-32	1	-2.68979	9.44309e-180	1	Both	2.08853
	AL109809.5	EPN	-1.10918	1.93196e-70	1	-1.67416	1.04412e-280	1	Both	1.50936
	AL109809.5	GBM	-1.06713	2.86308e-09	1	-2.27831	5.48466e-88	1	Both	2.13499
	AL109809.5	GNN	-1.27856	1.15609e-144	1	-1.47886	3.65534e-196	1	Both	1.15666
	AL109809.5	SCH	-1.09591	2.06458e-10	1	-1.90525	3.58901e-38	1	Both	1.73851
	AL109930.1	ATC	-1.84009	6.94192e-46	1	-2.18672	6.31473e-89	1	Both	1.18838
	AL109930.1	EMB	-1.54666	2.47764e-23	1	-1.87293	8.07944e-142	1	Both	1.21095
	AL109930.1	EPN	-0.601643	8.79252e-15	1	-0.846322	6.29683e-100	1	Both	1.40668
	AL109930.1	GBM	-1.50488	2.26238e-10	1	-2.55629	3.56006e-64	1	Both	1.69867
	AL109930.1	GNN	-0.744805	8.91484e-27	1	-0.585077	7.40474e-45	1	Both	0.785543
	AL109930.1	SCH	-4.26681	5.74312e-32	1	-3.27413	1.43869e-21	1	Both	0.767347
	AL110292.1	EPN	-0.663646	3.73776e-13	1	0.674362	3.83544e-20	1	Both	-1.01615
	AL110292.1	GBM	-1.05689	0.000157181	1	-0.75015	0.00242215	1	Both	0.709773
	AL117329.1	ATC	-1.82276	3.03398e-17	1	-3.69279	3.76814e-50	1	Both	2.02594
	AL117329.1	EMB	-0.742061	0.00391467	1	-2.86999	5.90909e-114	1	Both	3.86759
	AL117329.1	EPN	-1.19032	1.03336e-14	1	-3.58817	5.16844e-151	1	Both	3.01446
	AL121827.1	ATC	2.25171	0.00109236	1	2.9113	1.08274e-12	1	Both	1.29293
	AL121827.1	EMB	2.76276	1.94617e-06	1	5.31583	8.25206e-52	1	Both	1.9241
	AL132633.1	ATC	1.95598	9.88227e-22	1	1.10068	1.57334e-08	1	Both	0.562725
	AL133166.1	ATC	-0.968456	0.00164593	1	-1.86126	6.42331e-22	1	Both	1.92189
	AL133166.1	EMB	-2.08101	5.64918e-15	1	-2.2989	3.88749e-37	1	Both	1.1047
	AL133166.1	EPN	-2.11895	4.31983e-16	1	-3.23155	1.85852e-51	1	Both	1.52507
	AL133166.1	GBM	-1.79666	1.37371e-13	1	-1.31074	2.96661e-13	1	Both	0.729542
	AL133346.1	EMB	-1.03441	1.62203e-31	1	-0.841856	6.3097e-63	1	Both	0.813849
	AL133346.1	GBM	-0.753306	4.79114e-12	1	-0.709655	5.90466e-25	1	Both	0.942055
	AL133346.1	GNN	-0.676388	1.54458e-36	1	0.327228	5.6464e-21	1	Both	-0.483788
	AL133538.1	GBM	1.61167	2.59605e-17	1	1.62112	4.40527e-92	1	Both	1.00586
	AL133538.1	SCH	-3.73129	1.00587e-13	1	-1.82512	0.0173711	1	Both	0.489138
	AL135878.1	ATC	-1.57512	1.5607e-10	1	-1.95236	8.60949e-22	1	Both	1.2395
	AL135878.1	EMB	-1.74711	9.76248e-13	1	-1.67083	5.21779e-34	1	Both	0.956343
	AL135878.1	EPN	-2.07276	1.66994e-23	1	-2.66285	8.81073e-59	1	Both	1.28468
	AL135878.1	GBM	-3.02517	1.06356e-17	1	-2.56426	2.12924e-15	1	Both	0.847643
	AL135878.1	GNN	-0.554398	0.00324812	1	-1.24842	3.09218e-32	1	Both	2.25185
	AL136114.1	ATC	-0.774413	0.000910784	1	-0.875599	3.51434e-08	1	Both	1.13066
	AL136114.1	EMB	-0.768269	0.032633	1	1.16906	5.11113e-78	1	Both	-1.52168
	AL136114.1	EPN	-1.34889	1.88776e-16	1	-1.40974	1.50528e-37	1	Both	1.04511
	AL136114.1	GBM	-1.89864	2.31163e-06	1	-2.17772	1.48861e-12	1	Both	1.14699
	AL136114.1	GNN	-1.2558	8.51968e-15	1	-1.57962	2.98027e-31	1	Both	1.25786
	AL136171.2	GBM	-1.1609	0.00137817	1	-1.26352	4.21429e-07	1	Both	1.0884
	AL136171.2	SCH	-1.90954	0.0017435	1	-1.7354	0.00558954	1	Both	0.908805
	AL136962.1	SCH	2.11754	1.09318e-10	1	3.00932	5.49511e-65	1	Both	1.42114
	AL137017.1	ATC	0.734678	5.49145e-08	1	1.49573	1.25347e-57	1	Both	2.0359
	AL137017.1	EMB	1.09579	5.90103e-16	1	2.11369	2.97461e-151	1	Both	1.92891
	AL137139.2	ATC	-0.806396	8.2949e-53	1	-0.327287	1.85785e-06	1	Both	0.405864
	AL137139.2	EPN	0.34621	7.40476e-17	1	0.934191	1.83859e-207	1	Both	2.69834
	AL137139.2	GBM	-3.02883	4.89415e-71	1	-2.81559	4.82924e-47	1	Both	0.929594
	AL137139.2	GNN	-0.631559	5.51247e-54	1	-0.239099	6.31184e-06	1	Both	0.378586
	AL137139.2	SCH	0.753256	3.8712e-45	1	1.34989	1.37911e-201	1	Both	1.79207
	AL138701.2	ATC	-2.02416	7.78257e-10	1	-1.7048	3.0162e-16	1	Both	0.842225
	AL138701.2	EPN	-1.31097	1.90976e-06	1	-1.95343	7.39165e-47	1	Both	1.49007
	AL138701.2	GBM	-2.50314	0.000210504	1	-2.89784	8.05016e-11	1	Both	1.15768
	AL138701.2	GNN	-1.03611	9.70413e-06	1	-1.45294	2.72642e-29	1	Both	1.40231
	AL138828.1	ATC	0.526687	6.6245e-21	1	0.686932	4.95276e-61	1	Both	1.30425
	AL138828.1	EPN	-0.623777	9.69641e-25	1	-0.423098	1.27263e-21	1	Both	0.678284
	AL138828.1	GBM	-1.34357	4.40793e-11	1	-2.22759	4.35739e-47	1	Both	1.65796
	AL138828.1	GNN	-0.675434	3.87813e-25	1	-0.913142	3.99156e-62	1	Both	1.35193
	AL138828.1	SCH	-1.44701	1.99268e-06	1	-2.17781	7.46374e-20	1	Both	1.50504
	AL138927.1	EPN	-1.08199	0.00792292	1	-0.848142	3.11326e-05	1	Both	0.783871
	AL138927.1	GNN	-1.13614	0.00336998	1	-1.33871	1.04258e-07	1	Both	1.17829
	AL139220.2	ATC	0.910983	3.81884e-24	1	1.61221	1.28714e-101	1	Both	1.76975
	AL139220.2	EPN	0.66388	2.48231e-13	1	1.35705	7.81337e-87	1	Both	2.04411
	AL139220.2	GNN	1.3912	2.88737e-71	1	1.63337	4.24201e-125	1	Both	1.17408
	AL139231.1	GBM	4.99665	1.4239e-11	1	5.38253	1.51502e-28	1	Both	1.07723
	AL139351.3	SCH	2.34595	6.17382e-32	1	4.05954	4.40032e-144	1	Both	1.73045
	AL139379.1	EPN	-1.72143	0.000145321	1	-1.96591	3.25281e-13	1	Both	1.14203
	AL139379.1	GBM	-3.10414	0.0130607	1	-2.71897	0.0310926	1	Both	0.875916
	AL139379.1	SCH	1.79608	2.11934e-08	1	2.71982	1.21374e-125	1	Both	1.51431
	AL139383.1	ATC	1.45502	1.31981e-216	1	1.65442	0	1	Both	1.13704
	AL139383.1	EPN	0.873239	1.25877e-78	1	1.16207	1.503e-175	1	Both	1.33075
	AL139383.1	GBM	0.558182	0.000954427	1	-0.624491	5.85223e-08	1	Both	-1.11879
	AL139383.1	GNN	1.85768	0	1	1.70778	0	1	Both	0.91931
	AL139815.1	EPN	0.792607	3.67983e-27	1	0.93018	1.62943e-124	1	Both	1.17357
	AL139815.1	GBM	-2.30601	4.25811e-18	1	-2.79619	3.62831e-28	1	Both	1.21257
	AL139815.1	GNN	-0.387072	0.000214135	1	-0.434067	7.81649e-12	1	Both	1.12141
	AL157829.1	EPN	-0.582224	1.65507e-06	1	-0.283416	0.0202275	1	Both	0.486781
	AL157829.1	GBM	-1.4599	8.88066e-06	1	-1.99276	6.65106e-16	1	Both	1.365
	AL157829.1	GNN	-0.967854	1.72138e-15	1	-1.13756	1.83998e-28	1	Both	1.17534
	AL157886.1	ATC	-2.06504	1.37271e-57	1	-1.65247	5.7921e-34	1	Both	0.800212
	AL157886.1	EMB	-2.45275	4.90469e-62	1	-2.18029	9.69604e-60	1	Both	0.888914
	AL157886.1	EPN	-0.32446	0.00112381	1	0.830292	4.15308e-84	1	Both	-2.559
	AL157886.1	GBM	-5.0072	2.45673e-23	1	-4.19159	5.49866e-13	1	Both	0.837113
	AL157886.1	GNN	-1.419	8.13546e-84	1	-0.73343	6.83548e-26	1	Both	0.516863
	AL157886.1	SCH	-1.55582	4.27037e-23	1	-0.765572	0.000244137	1	Both	0.492071
	AL157944.1	ATC	-1.65327	1.17476e-22	1	-2.35835	2.51539e-52	1	Both	1.42648
	AL157944.1	EMB	-1.39502	3.36809e-11	1	-2.20239	3.94718e-87	1	Both	1.57875
	AL157944.1	EPN	-2.24319	2.25758e-46	1	-3.02189	2.24618e-127	1	Both	1.34714
	AL157944.1	GBM	-2.08162	1.52776e-12	1	-2.65213	2.76337e-37	1	Both	1.27407
	AL157944.1	GNN	-2.07501	1.05755e-49	1	-2.78732	1.02865e-98	1	Both	1.34328
	AL157944.1	SCH	-1.54748	0.00381733	1	-2.59459	1.50409e-15	1	Both	1.67665
	AL158058.1	EPN	-1.40457	0.0237544	1	-3.09531	7.29334e-21	1	Both	2.20374
	AL158058.1	GBM	2.08198	7.00243e-13	1	0.68238	3.46384e-06	1	Both	0.327755
	AL158064.1	EMB	-1.5295	4.73642e-10	1	-0.915172	0.000707572	1	Both	0.598346
	AL158064.1	GBM	-3.30526	4.77989e-14	1	-1.88286	0.00392215	1	Both	0.569656
	AL158077.2	ATC	0.722516	5.56955e-23	1	0.303859	4.15782e-06	1	Both	0.420556
	AL158077.2	GNN	-0.328159	0.0189022	1	-0.455762	1.17901e-15	1	Both	1.38885
	AL160272.1	ATC	-1.05761	1.84414e-28	1	-0.930986	9.80485e-24	1	Both	0.880275
	AL160272.1	EMB	-0.725925	3.69388e-05	1	-2.02975	1.78898e-70	1	Both	2.79609
	AL161646.1	ATC	1.34027	0.0338054	1	1.95903	8.70434e-11	1	Both	1.46167
	AL161646.1	EMB	2.00889	1.59919e-06	1	4.37095	9.67199e-79	1	Both	2.1758
	AL161908.1	EMB	3.28095	0.00099329	1	5.89409	8.53878e-22	1	Both	1.79646
	AL161908.1	EPN	3.65722	1.91403e-05	1	4.64273	7.17736e-13	1	Both	1.26947
	AL161908.1	GNN	2.80202	0.0218918	1	3.1492	9.35574e-05	1	Both	1.1239
	AL162493.1	ATC	-1.19987	4.29973e-13	1	-2.03155	1.06759e-41	1	Both	1.69314
	AL162493.1	EMB	-1.83096	3.35027e-20	1	-2.56223	2.05237e-66	1	Both	1.39939
	AL162493.1	EPN	-0.745611	3.94193e-09	1	-1.47495	1.58775e-92	1	Both	1.97818
	AL162493.1	GBM	-2.97499	6.44287e-19	1	-3.30195	1.37084e-23	1	Both	1.1099
	AL162493.1	GNN	-0.572451	2.55416e-08	1	-1.38435	5.55164e-67	1	Both	2.41828
	AL162719.1	ATC	-2.53394	3.95826e-05	1	-3.9637	6.21956e-18	1	Both	1.56425
	AL162719.1	EMB	-3.112	5.86756e-05	1	-3.45902	3.01314e-39	1	Both	1.11151
	AL162719.1	EPN	-3.93954	2.70013e-07	1	-5.61245	2.44799e-20	1	Both	1.42464
	AL162719.1	GNN	-2.5147	2.51321e-16	1	-3.6726	2.13276e-44	1	Both	1.46045
	AL163541.1	EPN	-0.397355	2.10693e-15	1	-0.420187	2.22453e-09	1	Both	1.05746
	AL163541.1	GBM	-1.50057	2.02644e-19	1	-2.05811	8.88708e-22	1	Both	1.37155
	AL163541.1	GNN	-0.811096	1.0343e-63	1	-0.345932	9.06087e-05	1	Both	0.426499
	AL163541.1	SCH	-1.801	7.42833e-25	1	-1.481	1.14777e-07	1	Both	0.822317
	AL163636.1	GNN	2.64746	8.36675e-07	1	3.26764	9.06067e-12	1	Both	1.23425
	AL353138.1	ATC	2.34273	1.37334e-28	1	2.76789	1.00116e-55	1	Both	1.18148
	AL353138.1	EMB	2.69606	3.04362e-35	1	3.58984	1.80694e-104	1	Both	1.33151
	AL353138.1	EPN	3.50807	1.01325e-72	1	3.80098	1.47656e-119	1	Both	1.0835
	AL353138.1	GNN	3.53694	1.40664e-75	1	4.0726	3.21993e-137	1	Both	1.15145
	AL353138.1	SCH	2.13465	1.3694e-20	1	3.32571	6.69075e-74	1	Both	1.55797
	AL353586.1	EPN	-1.25336	2.79886e-10	1	-2.78084	4.37239e-124	1	Both	2.2187
	AL353586.1	GNN	-1.43219	1.69955e-21	1	-2.5682	1.50809e-94	1	Both	1.7932
	AL353595.1	EPN	-1.04324	0.028214	1	-0.776209	0.00328031	1	Both	0.744039
	AL353595.1	GNN	-1.04935	0.0296107	1	-1.22545	3.06138e-05	1	Both	1.16782
	AL353604.1	ATC	-1.1467	0.00941699	1	-2.93915	5.15961e-28	1	Both	2.56313
	AL353709.1	ATC	-2.14356	2.62521e-18	1	-2.42854	6.11432e-24	1	Both	1.13295
	AL353709.1	EMB	-2.34217	3.14207e-10	1	-2.92304	2.65089e-36	1	Both	1.248
	AL353709.1	EPN	-3.17323	3.8359e-40	1	-3.28471	2.41063e-55	1	Both	1.03513
	AL353709.1	GBM	-4.12698	8.04241e-08	1	-4.13493	9.25508e-09	1	Both	1.00193
	AL353709.1	GNN	-3.36275	8.90397e-29	1	-3.64744	2.46994e-34	1	Both	1.08466
	AL353784.1	ATC	0.29595	3.61158e-09	1	1.50248	0	1	Both	5.07681
	AL353784.1	EMB	-0.587892	2.83087e-10	1	0.534715	5.35608e-37	1	Both	-0.909547
	AL353784.1	GBM	-2.67989	1.43913e-12	1	-3.6414	5.43163e-26	1	Both	1.35878
	AL353784.1	GNN	-1.25356	8.78971e-93	1	-0.900841	1.37802e-51	1	Both	0.718626
	AL353784.1	SCH	-2.73154	5.42247e-09	1	-3.164	7.65812e-13	1	Both	1.15832
	AL354771.1	ATC	0.717493	4.37867e-32	1	1.15964	2.68411e-148	1	Both	1.61624
	AL354771.1	EMB	-0.683525	5.73858e-05	1	-1.82785	1.96295e-66	1	Both	2.67415
	AL354771.1	EPN	-0.835773	8.35569e-35	1	-0.310354	2.48909e-07	1	Both	0.371338
	AL354771.1	GBM	-2.55508	5.82034e-07	1	-3.76244	4.38461e-19	1	Both	1.47253
	AL354771.1	GNN	-1.2701	5.92313e-46	1	-1.24827	1.64058e-60	1	Both	0.982807
	AL354771.1	SCH	-2.39841	0.00231388	1	-3.35292	5.35555e-09	1	Both	1.39798
	AL355347.1	ATC	-2.29277	2.18108e-20	1	-2.58128	3.398e-33	1	Both	1.12584
	AL355347.1	EPN	-2.11966	6.97681e-33	1	-2.36844	5.64411e-95	1	Both	1.11736
	AL355347.1	GBM	-3.52328	2.46093e-33	1	-2.56187	7.82609e-25	1	Both	0.727128
	AL355347.1	GNN	-2.16249	8.94963e-31	1	-2.3178	3.13753e-70	1	Both	1.07182
	AL355612.1	EPN	-1.48395	6.86127e-05	1	-1.85583	1.93851e-21	1	Both	1.2506
	AL355612.1	GNN	-1.76334	6.76566e-09	1	-1.2741	1.08581e-11	1	Both	0.722549
	AL355672.1	ATC	-1.42289	9.11562e-08	1	-1.01032	0.0231055	1	Both	0.710051
	AL355672.1	EMB	-0.882096	0.0076283	1	1.58032	5.96787e-55	1	Both	-1.79155
	AL355672.1	EPN	-1.47464	1.31079e-10	1	-1.10062	7.06084e-09	1	Both	0.746367
	AL355672.1	GNN	-1.95552	1.2101e-15	1	-2.07882	2.88351e-11	1	Both	1.06305
	AL355835.1	EMB	-1.63322	2.09208e-24	1	-1.77744	5.40472e-50	1	Both	1.0883
	AL355835.1	EPN	-0.896511	4.3456e-37	1	0.254338	0.000264857	1	Both	-0.283697
	AL355835.1	GBM	-3.55457	4.66954e-10	1	-3.92411	4.84591e-13	1	Both	1.10396
	AL355835.1	GNN	-0.972095	6.3176e-34	1	-0.568724	1.30043e-14	1	Both	0.585049
	AL355835.1	SCH	-2.63122	1.76687e-11	1	-2.39066	4.04176e-09	1	Both	0.908572
	AL355838.1	EPN	-1.49735	4.05166e-08	1	-1.71768	3.58637e-17	1	Both	1.14715
	AL355838.1	GNN	-2.38599	2.16696e-15	1	-2.04798	1.63077e-13	1	Both	0.858337
	AL355838.1	SCH	1.13001	0.000185976	1	2.05909	1.44493e-74	1	Both	1.82218
	AL356124.1	EMB	0.651367	5.74108e-11	1	0.256615	0.00345008	1	Both	0.393963
	AL356124.1	GBM	-1.14146	0.000868579	1	-2.33115	1.01226e-23	1	Both	2.04225
	AL356295.1	ATC	-1.09373	6.57704e-06	1	-1.69884	1.09875e-21	1	Both	1.55325
	AL356295.1	EMB	-0.967936	0.0108715	1	-1.41552	1.81816e-31	1	Both	1.46241
	AL356295.1	EPN	-1.40297	3.94902e-15	1	-1.99212	5.3679e-62	1	Both	1.41993
	AL356295.1	GBM	-2.31362	2.59883e-07	1	-2.75257	2.59667e-15	1	Both	1.18972
	AL356295.1	GNN	-0.514073	0.0357891	1	-1.14318	2.26722e-30	1	Both	2.22377
	AL356737.2	EMB	-0.974796	1.40975e-08	1	-2.19919	8.11948e-112	1	Both	2.25605
	AL356737.2	EPN	-1.08953	1.46071e-47	1	-1.55121	2.01705e-156	1	Both	1.42374
	AL356737.2	GBM	-2.91528	0.0127309	1	-5.17123	6.17721e-14	1	Both	1.77383
	AL356737.2	GNN	-1.00128	1.28997e-49	1	-1.39534	9.81918e-110	1	Both	1.39357
	AL357093.2	EPN	2.0539	1.01755e-36	1	2.9179	1.55984e-153	1	Both	1.42066
	AL357093.2	GNN	0.82312	0.000244086	1	1.05455	9.10497e-14	1	Both	1.28116
	AL357093.2	SCH	1.50169	8.3068e-12	1	1.87303	1.29466e-30	1	Both	1.24728
	AL357507.1	GNN	0.956745	0.00109811	1	0.840016	0.0015231	1	Both	0.877994
	AL357507.1	SCH	1.3854	0.00541885	1	1.16457	0.00820691	1	Both	0.840601
	AL357522.1	EPN	-0.323755	0.040075	1	-0.48942	2.25858e-05	1	Both	1.5117
	AL357522.1	GBM	-3.25486	9.54302e-07	1	-3.61833	6.12643e-06	1	Both	1.11167
	AL357522.1	GNN	-1.58863	4.01344e-47	1	-1.2379	9.62093e-20	1	Both	0.779225
	AL357873.1	ATC	-1.84126	8.78724e-30	1	-2.98077	2.45662e-101	1	Both	1.61887
	AL357873.1	EMB	-1.31979	3.60629e-09	1	-3.39126	4.46842e-146	1	Both	2.56954
	AL357873.1	EPN	-1.2562	1.18674e-28	1	-2.51666	0	1	Both	2.00338
	AL357873.1	GBM	-2.11076	7.05835e-06	1	-4.18763	6.16465e-45	1	Both	1.98395
	AL357873.1	GNN	-1.2075	2.60362e-40	1	-2.16927	3.04874e-233	1	Both	1.79649
	AL357873.1	SCH	-3.2966	3.52107e-08	1	-4.26362	1.09048e-17	1	Both	1.29334
	AL358944.1	EPN	1.04863	1.06844e-15	1	1.83763	5.58284e-79	1	Both	1.75241
	AL358944.1	GBM	3.30917	5.53695e-117	1	3.48938	2.24012e-295	1	Both	1.05446
	AL358944.1	GNN	0.967189	3.06652e-13	1	1.17191	5.35117e-26	1	Both	1.21166
	AL359091.1	EMB	-0.573887	0.00389226	1	-2.16923	1.12887e-79	1	Both	3.77989
	AL359091.1	EPN	-1.32682	3.18473e-65	1	-1.41825	2.19968e-103	1	Both	1.06891
	AL359091.1	GBM	0.710232	0.0067607	1	-0.75149	2.86723e-15	1	Both	-1.05809
	AL359091.1	GNN	-0.395115	3.13321e-06	1	-1.05875	2.66713e-58	1	Both	2.6796
	AL359220.1	SCH	1.58594	1.88949e-06	1	2.17504	4.08236e-18	1	Both	1.37145
	AL359436.1	ATC	-1.63683	0.0047882	1	-1.92943	4.19342e-07	1	Both	1.17876
	AL359436.1	EPN	-1.52515	2.79174e-05	1	-2.02899	1.21272e-21	1	Both	1.33035
	AL359636.2	SCH	1.424	4.51314e-12	1	1.42705	1.18717e-39	1	Both	1.00214
	AL359649.1	GNN	1.86483	1.13888e-12	1	3.71956	1.35773e-99	1	Both	1.99459
	AL360015.1	ATC	1.68326	2.35955e-23	1	2.2118	9.59662e-54	1	Both	1.314
	AL360015.1	EMB	1.93473	3.77151e-25	1	1.32426	1.12385e-16	1	Both	0.684469
	AL360015.1	EPN	2.15223	3.0126e-42	1	2.66838	1.104e-93	1	Both	1.23983
	AL360015.1	GNN	1.1295	2.73954e-09	1	1.17704	4.72873e-13	1	Both	1.04209
	AL365255.1	EPN	-0.890718	0.0278898	1	-2.08225	2.54605e-54	1	Both	2.33772
	AL365259.1	ATC	0.499536	2.14697e-09	1	0.664779	1.13782e-22	1	Both	1.33079
	AL365259.1	EMB	0.628866	2.37497e-09	1	1.70563	2.90709e-274	1	Both	2.71223
	AL365259.1	EPN	0.295415	0.0413599	1	0.44295	5.56346e-14	1	Both	1.49942
	AL365259.1	GBM	1.25607	3.29585e-25	1	0.577759	4.28621e-13	1	Both	0.459973
	AL365259.1	SCH	-1.26816	0.0147576	1	-1.75133	4.10595e-07	1	Both	1.381
	AL365295.1	EMB	0.771401	2.11519e-19	1	2.87102	0	1	Both	3.72182
	AL365295.1	SCH	1.75314	1.94543e-106	1	2.4495	0	1	Both	1.3972
	AL390719.2	ATC	4.49734	0.000230749	1	5.06486	0.000462609	1	Both	1.12619
	AL390719.2	EMB	4.85239	2.39141e-05	1	7.64022	9.41801e-12	1	Both	1.57453
	AL390755.1	ATC	1.44554	3.96545e-38	1	1.42449	5.78815e-39	1	Both	0.985433
	AL390755.1	EPN	1.7759	9.9137e-66	1	2.16451	8.10678e-131	1	Both	1.21882
	AL390755.1	GBM	1.41456	1.97018e-22	1	1.4774	2.44767e-38	1	Both	1.04442
	AL390755.1	GNN	1.27811	7.5856e-35	1	1.25638	1.22433e-35	1	Both	0.982999
	AL390755.1	SCH	1.83058	6.82615e-39	1	1.81852	2.9882e-46	1	Both	0.993412
	AL390783.1	ATC	1.74151	2.8196e-162	1	1.13561	5.30724e-80	1	Both	0.652087
	AL390783.1	EPN	0.689615	1.15783e-12	1	-0.518992	3.6272e-11	1	Both	-0.752583
	AL390783.1	GBM	1.28179	1.25729e-06	1	-1.0812	2.85564e-11	1	Both	-0.843512
	AL391117.1	EMB	-1.00319	0.000452385	1	-0.928441	1.32169e-14	1	Both	0.925493
	AL391117.1	EPN	-1.09426	5.00155e-11	1	-1.27019	1.03321e-33	1	Both	1.16078
	AL391117.1	GBM	-2.1489	4.43549e-07	1	-2.31406	2.04359e-12	1	Both	1.07686
	AL391117.1	SCH	-3.7186	1.34914e-15	1	-2.16691	0.000167132	1	Both	0.582721
	AL391832.4	EMB	1.27772	2.59431e-08	1	-1.03407	2.71526e-10	1	Both	-0.809307
	AL391832.4	EPN	2.12028	4.70866e-50	1	0.900085	3.53399e-31	1	Both	0.424513
	AL391832.4	GNN	0.602487	0.00755604	1	-0.704977	1.24341e-06	1	Both	-1.17011
	AL391840.1	ATC	-0.429001	3.8208e-11	1	-0.89627	7.66022e-92	1	Both	2.0892
	AL391840.1	EMB	-0.859499	6.65629e-16	1	-1.4653	2.77382e-236	1	Both	1.70483
	AL391840.1	EPN	-0.950685	2.52031e-65	1	-1.44627	0	1	Both	1.5213
	AL391840.1	GBM	-1.85094	6.09987e-16	1	-3.52629	5.53631e-90	1	Both	1.90514
	AL391840.1	GNN	-0.703496	1.96043e-42	1	-1.56181	3.1134e-296	1	Both	2.22007
	AL391840.1	SCH	-1.99975	4.69933e-07	1	-3.75959	3.12206e-34	1	Both	1.88004
	AL392023.2	EMB	-0.462851	0.000611244	1	-1.5302	2.05177e-92	1	Both	3.30602
	AL392023.2	EPN	-0.78218	1.94034e-47	1	-0.324223	4.05663e-13	1	Both	0.414512
	AL392023.2	GBM	-2.99032	3.35912e-13	1	-4.07708	1.96316e-25	1	Both	1.36342
	AL392023.2	GNN	-0.381414	1.08306e-09	1	-0.637742	4.86443e-37	1	Both	1.67205
	AL392023.2	SCH	-1.36486	9.36528e-05	1	-2.47767	1.53865e-19	1	Both	1.81532
	AL392086.3	ATC	-0.479336	3.22827e-09	1	-0.874258	1.12637e-31	1	Both	1.82389
	AL392086.3	EMB	-0.968292	9.24915e-12	1	-2.35611	3.33778e-100	1	Both	2.43327
	AL392086.3	EPN	-0.573518	6.75431e-13	1	-1.38252	7.62868e-128	1	Both	2.4106
	AL392086.3	GBM	-1.08277	2.90252e-05	1	-2.3672	1.05106e-45	1	Both	2.18624
	AL392086.3	GNN	-0.451271	2.03152e-15	1	-0.76327	3.04109e-47	1	Both	1.69138
	AL392086.3	SCH	-1.51469	5.17894e-09	1	-2.17352	1.56529e-19	1	Both	1.43496
	AL442163.1	EPN	-1.64013	1.91237e-08	1	-2.09836	6.42237e-27	1	Both	1.27939
	AL442163.1	GBM	-2.56685	0.000387801	1	-2.64075	5.5485e-06	1	Both	1.02879
	AL442163.1	GNN	-1.01239	0.00068357	1	-1.56833	2.94923e-17	1	Both	1.54913
	AL445207.1	ATC	-3.14373	0.0113189	1	-3.72084	3.31501e-06	1	Both	1.18357
	AL445207.1	EMB	-3.64267	0.0415331	1	-3.35051	9.03208e-14	1	Both	0.919795
	AL445207.1	EPN	-3.35446	1.66695e-08	1	-3.78327	3.03909e-20	1	Both	1.12784
	AL445207.1	GNN	-2.67497	1.80711e-08	1	-3.21924	3.42522e-18	1	Both	1.20347
	AL445250.1	ATC	-0.347994	4.41878e-16	1	0.486899	2.62479e-48	1	Both	-1.39916
	AL445250.1	EMB	-0.958271	3.64131e-36	1	-1.66058	4.00676e-169	1	Both	1.73289
	AL445250.1	EPN	-1.46318	6.30149e-301	1	-0.482065	4.90049e-50	1	Both	0.329463
	AL445250.1	GBM	-1.15571	6.08564e-20	1	-1.67988	4.25361e-81	1	Both	1.45355
	AL445250.1	SCH	-1.88094	8.36798e-42	1	-1.57435	2.4945e-34	1	Both	0.837
	AL445426.1	ATC	0.411976	0.0153621	1	0.42298	0.00675256	1	Both	1.02671
	AL445426.1	EPN	0.840156	4.1674e-21	1	0.803086	4.31607e-29	1	Both	0.955877
	AL445426.1	SCH	2.61146	6.69971e-182	1	3.37974	0	1	Both	1.2942
	AL445433.2	EPN	-0.656801	4.27214e-14	1	-1.23736	2.16854e-117	1	Both	1.88392
	AL445433.2	GBM	-2.24825	5.6267e-23	1	-2.78911	3.28935e-43	1	Both	1.24057
	AL445433.2	SCH	-2.50013	0.0156166	1	-4.05902	5.29289e-10	1	Both	1.62352
	AL445526.1	ATC	-2.16625	0.000196999	1	-2.76716	6.14713e-12	1	Both	1.27739
	AL445526.1	EPN	-1.77371	6.47296e-05	1	-2.45864	1.38777e-37	1	Both	1.38616
	AL445526.1	GBM	-3.83577	1.83122e-05	1	-3.57973	5.02343e-06	1	Both	0.933248
	AL445526.1	GNN	-2.30236	1.11261e-08	1	-2.83846	2.09535e-25	1	Both	1.23285
	AL445623.2	ATC	-0.616907	2.68373e-05	1	-1.22373	4.081e-42	1	Both	1.98366
	AL445623.2	EMB	-0.534818	0.00414985	1	-0.535451	1.76699e-20	1	Both	1.00118
	AL445623.2	EPN	-0.97561	9.11094e-16	1	-1.99381	2.11816e-147	1	Both	2.04365
	AL445623.2	GBM	-3.86887	2.8254e-22	1	-3.96943	2.49114e-23	1	Both	1.02599
	AL445623.2	GNN	-0.688247	1.06234e-12	1	-0.8546	1.81678e-50	1	Both	1.24171
	AL450345.2	GBM	1.09987	0.000144573	1	0.495923	0.00461613	1	Both	0.45089
	AL450345.2	GNN	0.672428	4.05915e-10	1	0.888935	1.11781e-28	1	Both	1.32198
	AL450352.1	EPN	-2.08321	0.000149043	1	-3.73774	5.21446e-23	1	Both	1.79423
	AL450352.1	GNN	-1.89756	1.91325e-08	1	-2.96549	4.50634e-22	1	Both	1.5628
	AL512308.1	ATC	-0.607793	1.2433e-07	1	0.828984	3.12713e-16	1	Both	-1.36393
	AL512308.1	EMB	-1.21647	6.12053e-12	1	-1.02875	7.05429e-10	1	Both	0.845681
	AL512308.1	EPN	-0.862361	6.36135e-24	1	0.854006	9.75036e-27	1	Both	-0.990311
	AL512308.1	GBM	-3.73247	1.02186e-10	1	-3.01211	8.02197e-06	1	Both	0.807002
	AL513166.1	EPN	-0.273927	4.89021e-10	1	-0.366135	1.77496e-41	1	Both	1.33661
	AL513166.1	GBM	2.32094	0	1	1.69714	0	1	Both	0.731227
	AL513166.1	GNN	-0.216072	1.31881e-06	1	-0.637934	4.55177e-89	1	Both	2.95242
	AL513166.1	SCH	-0.512028	0.000130056	1	-1.30316	7.85725e-42	1	Both	2.5451
	AL583785.1	EPN	1.7892	3.19332e-54	1	2.53912	1.01057e-187	1	Both	1.41914
	AL583785.1	GBM	1.82865	2.8263e-31	1	1.80279	2.26636e-66	1	Both	0.985858
	AL583785.1	GNN	1.50559	4.72652e-38	1	1.5706	2.20686e-61	1	Both	1.04318
	AL583808.1	EPN	-1.37449	8.38075e-24	1	-1.20494	3.23604e-27	1	Both	0.876651
	AL583808.1	GNN	-0.623272	3.63846e-05	1	-0.892952	5.52702e-14	1	Both	1.43268
	AL583827.1	ATC	-2.60571	1.12572e-06	1	-3.06441	2.96448e-11	1	Both	1.17604
	AL583827.1	EMB	-2.27664	0.00302323	1	-3.25597	1.738e-18	1	Both	1.43016
	AL583827.1	GNN	-1.03113	5.31437e-06	1	-1.75474	3.99049e-27	1	Both	1.70177
	AL589693.1	ATC	-0.867494	1.26173e-06	1	-0.858467	1.41676e-12	1	Both	0.989595
	AL589740.1	ATC	-0.721374	1.44781e-152	1	-0.458136	3.56653e-79	1	Both	0.635088
	AL589740.1	EMB	-0.68013	3.7446e-60	1	-0.479592	1.08845e-125	1	Both	0.705148
	AL589740.1	EPN	-0.970858	0	1	-0.754422	0	1	Both	0.777067
	AL589740.1	GBM	1.35186	1.86899e-194	1	0.404712	3.14361e-94	1	Both	0.299374
	AL589740.1	GNN	-0.746864	4.98904e-201	1	-0.991376	0	1	Both	1.32739
	AL589740.1	SCH	-1.3759	1.99767e-31	1	-2.57456	2.66139e-124	1	Both	1.87119
	AL590006.1	EMB	-0.635834	0.0375565	1	0.421478	6.33855e-16	1	Both	-0.662874
	AL590006.1	EPN	-1.09696	5.05142e-22	1	-1.29841	3.42383e-79	1	Both	1.18364
	AL590006.1	GBM	-1.53421	0.000330952	1	-2.64364	2.81265e-28	1	Both	1.72313
	AL590006.1	GNN	-1.56327	4.23486e-32	1	-2.00481	2.4886e-80	1	Both	1.28244
	AL590550.1	EPN	-0.926318	0.000616809	1	-1.31522	4.2746e-19	1	Both	1.41983
	AL590652.1	GBM	1.22154	1.14535e-05	1	1.34602	3.15445e-24	1	Both	1.1019
	AL590652.1	SCH	1.20932	4.63992e-08	1	1.8383	3.98567e-39	1	Both	1.52012
	AL590807.1	ATC	-0.876085	1.82837e-32	1	-0.730535	8.36415e-37	1	Both	0.833863
	AL590807.1	EMB	-0.881175	1.35849e-16	1	-1.61202	2.68758e-135	1	Both	1.82939
	AL590807.1	EPN	-1.06513	7.89835e-64	1	-1.04246	2.21606e-136	1	Both	0.978709
	AL590807.1	GBM	-1.74562	8.46157e-19	1	-2.57762	2.23621e-65	1	Both	1.47662
	AL590807.1	GNN	-0.91163	5.52041e-47	1	-1.03759	1.60163e-106	1	Both	1.13817
	AL590807.1	SCH	-2.21493	2.02421e-16	1	-2.62461	2.19646e-27	1	Both	1.18497
	AL590867.1	GNN	-0.778803	0.00298894	1	-0.93079	2.47296e-07	1	Both	1.19516
	AL591501.1	ATC	-1.18684	5.16385e-28	1	-2.5127	7.96259e-130	1	Both	2.11714
	AL591501.1	EMB	-0.842201	2.18925e-08	1	-2.44474	3.52383e-215	1	Both	2.9028
	AL591501.1	EPN	-1.95791	2.57474e-58	1	-3.65371	9.9262e-255	1	Both	1.86613
	AL591501.1	GBM	-1.79871	1.10343e-10	1	-3.74179	2.04916e-64	1	Both	2.08027
	AL591501.1	GNN	-1.26787	5.30176e-72	1	-2.25421	5.61921e-266	1	Both	1.77795
	AL591519.1	ATC	-0.803375	1.41896e-11	1	-0.998151	8.86312e-35	1	Both	1.24245
	AL591519.1	EMB	-0.778441	5.0985e-11	1	0.67463	9.92039e-69	1	Both	-0.866642
	AL591519.1	GBM	-1.05135	6.09538e-15	1	-0.882784	6.62383e-23	1	Both	0.839668
	AL591519.1	GNN	-0.56673	1.63625e-10	1	-0.559425	1.66978e-26	1	Both	0.98711
	AL591686.2	ATC	1.39342	4.06946e-63	1	0.981416	9.45232e-27	1	Both	0.704323
	AL591686.2	GNN	3.18011	0	1	2.70293	0	1	Both	0.849948
	AL592043.1	ATC	-2.03389	4.78961e-07	1	-2.44376	5.17837e-19	1	Both	1.20152
	AL592043.1	EMB	-1.58807	0.00304833	1	-2.30786	1.14299e-32	1	Both	1.45325
	AL592043.1	EPN	-2.14147	1.4443e-12	1	-2.93762	1.22282e-49	1	Both	1.37177
	AL592043.1	GBM	-2.43024	0.00404284	1	-3.08725	1.19835e-11	1	Both	1.27035
	AL592043.1	GNN	-1.6576	2.29251e-11	1	-2.38108	6.89742e-40	1	Both	1.43646
	AL592156.2	GNN	-1.4096	1.29734e-13	1	-1.59901	2.57085e-28	1	Both	1.13437
	AL592429.2	EPN	-1.0665	2.29115e-16	1	-0.757541	7.07655e-11	1	Both	0.710304
	AL592429.2	GNN	-1.2151	5.99725e-22	1	-0.608919	1.62946e-05	1	Both	0.501129
	AL596087.2	EMB	-0.775041	0.00087654	1	-1.80103	2.79409e-49	1	Both	2.32379
	AL596087.2	GBM	-3.0488	2.405e-10	1	-3.60288	4.3932e-15	1	Both	1.18174
	AL596087.2	GNN	0.423623	2.29546e-05	1	0.46485	7.51974e-17	1	Both	1.09732
	AL596087.2	SCH	-1.54493	7.47297e-19	1	-0.661315	0.0156561	1	Both	0.428054
	AL596451.1	ATC	-2.99948	3.53629e-39	1	-3.8529	9.50235e-53	1	Both	1.28452
	AL596451.1	EMB	-1.54315	3.35641e-25	1	-0.673882	1.5298e-47	1	Both	0.436693
	AL596451.1	EPN	-2.4342	7.78623e-59	1	-3.50987	2.75514e-176	1	Both	1.4419
	AL596451.1	GBM	-4.56671	4.14014e-31	1	-4.66547	3.58167e-25	1	Both	1.02163
	AL596451.1	GNN	-2.80918	1.33728e-73	1	-3.46131	2.80298e-130	1	Both	1.23214
	AL596451.1	SCH	-1.30657	0.0380544	1	-3.20613	1.00046e-21	1	Both	2.45385
	AL603840.1	GNN	-0.730996	1.67148e-05	1	-0.479799	0.0314643	1	Both	0.656364
	AL606923.2	GNN	0.912393	1.62837e-22	1	0.584492	4.22149e-08	1	Both	0.640614
	AL627316.1	ATC	-1.74637	6.59932e-33	1	-1.47234	6.62059e-23	1	Both	0.843084
	AL627316.1	EMB	-1.13103	1.11716e-12	1	-1.5411	1.89181e-38	1	Both	1.36256
	AL627316.1	EPN	-0.665337	6.55577e-11	1	0.242728	0.00692285	1	Both	-0.36482
	AL627316.1	GNN	-1.91282	1.07776e-65	1	-1.46259	1.63957e-44	1	Both	0.764626
	AL627316.1	SCH	-3.94935	1.45371e-05	1	-3.71329	0.00039463	1	Both	0.940226
	AL646090.2	GNN	1.4769	2.57816e-16	1	1.06547	2.43235e-07	1	Both	0.721425
	AL691420.1	EMB	1.74727	0.000284067	1	2.99127	1.22362e-32	1	Both	1.71197
	AL732437.3	SCH	2.70976	8.40158e-13	1	5.58778	1.55877e-16	1	Both	2.06209
	AL807742.1	ATC	-0.497065	1.49277e-13	1	-0.647429	1.35359e-34	1	Both	1.3025
	AL807742.1	EMB	-1.25862	1.85885e-31	1	-1.95643	1.15049e-164	1	Both	1.55443
	AL807742.1	EPN	-0.794389	5.15915e-40	1	-1.09695	3.73184e-163	1	Both	1.38088
	AL807742.1	GNN	-0.606719	3.41691e-31	1	-0.773929	3.27707e-80	1	Both	1.2756
	AL807742.1	SCH	-2.60295	1.42803e-28	1	-2.62321	6.47322e-31	1	Both	1.00779
	ALDH1A1	ATC	-1.56689	4.96488e-69	1	-1.79772	4.56146e-67	1	Both	1.14731
	ALDH1A1	EMB	-1.7245	5.77111e-34	1	-2.87501	1.15252e-101	1	Both	1.66715
	ALDH1A1	EPN	-0.234737	0.00766271	1	-0.593559	6.93699e-44	1	Both	2.52862
	ALDH1A1	GBM	-1.19675	9.57593e-12	1	-2.17464	5.6707e-52	1	Both	1.81713
	ALDH1A1	GNN	-0.262098	8.51887e-08	1	-0.487879	3.6334e-25	1	Both	1.86144
	ALDH1A2	GBM	0.955408	3.41862e-09	1	-0.499718	2.99747e-06	1	Both	-0.523042
	ALDH1A2	SCH	-0.838461	0.00822327	1	-1.00489	7.85982e-08	1	Both	1.19849
	ALDH1L1	EPN	1.08929	1.77283e-120	1	1.21372	2.30148e-197	1	Both	1.11423
	ALDH1L1	GBM	-0.548368	0.00178405	1	-0.952511	1.39219e-15	1	Both	1.73699
	ALDH1L1	GNN	0.821649	1.56734e-81	1	0.761661	1.03255e-62	1	Both	0.926991
	ALK	EPN	0.649413	2.5295e-67	1	0.373926	4.62667e-29	1	Both	0.575791
	ALK	GNN	1.80058	0	1	1.78356	0	1	Both	0.99055
	ALK	SCH	0.409428	0.00278522	1	-0.359879	0.0370241	1	Both	-0.87898
	ALKAL2	EMB	1.12528	7.70061e-05	1	2.90865	4.97072e-118	1	Both	2.58482
	ALOX15B	ATC	2.07414	1.66163e-05	1	2.27864	6.32721e-07	1	Both	1.09859
	ALOX15B	GNN	2.07567	1.97059e-06	1	2.49796	4.2323e-10	1	Both	1.20345
	ALOX5	ATC	0.936725	6.24066e-28	1	1.1565	3.30699e-33	1	Both	1.23462
	ALOX5	EPN	0.529245	1.83236e-08	1	0.47785	2.92199e-05	1	Both	0.90289
	ALOX5	GBM	-1.84994	4.24607e-05	1	-2.28602	6.79344e-06	1	Both	1.23573
	ALOX5	GNN	0.370061	0.00230028	1	0.902794	1.28369e-23	1	Both	2.43958
	ALPK1	ATC	0.388506	5.51134e-05	1	0.65296	1.3808e-16	1	Both	1.68069
	ALPK1	EPN	0.901017	1.00537e-51	1	1.43427	3.55248e-159	1	Both	1.59184
	ALPK1	GBM	-2.51253	2.57753e-17	1	-2.43715	6.22902e-14	1	Both	0.97
	ALPK1	GNN	0.4194	1.18461e-09	1	1.07119	4.20791e-76	1	Both	2.5541
	ALPK1	SCH	1.24495	4.28109e-66	1	2.30088	3.69917e-286	1	Both	1.84816
	AMER2	ATC	-0.325656	2.8622e-07	1	-0.473721	2.02769e-21	1	Both	1.45467
	AMER2	EPN	-0.657272	3.2597e-37	1	-0.917209	2.77738e-133	1	Both	1.39548
	AMER2	GBM	-1.17332	1.91541e-66	1	-0.53588	1.36506e-20	1	Both	0.456722
	AMER2	GNN	-0.450853	1.5031e-22	1	-0.712253	2.85888e-73	1	Both	1.57979
	AMER2	SCH	-0.825158	3.02452e-07	1	-1.63611	6.26039e-33	1	Both	1.98279
	AMPH	ATC	-0.456763	2.07945e-24	1	-0.47972	7.85671e-57	1	Both	1.05026
	AMPH	EMB	-0.931255	5.49203e-56	1	-1.21257	6.621247e-310	1	Both	1.30208
	AMPH	EPN	-1.28776	4.245e-186	1	-1.65812	0	1	Both	1.2876
	AMPH	GBM	-0.304133	0.00822018	1	-0.770412	9.21489e-92	1	Both	2.53314
	AMPH	GNN	-0.752261	2.89363e-84	1	-1.09637	0	1	Both	1.45743
	ANGPT1	EPN	0.918704	1.03939e-40	1	1.85299	5.08477e-260	1	Both	2.01696
	ANGPT1	GBM	-3.15219	7.20793e-17	1	-2.90809	2.71015e-11	1	Both	0.92256
	ANGPT1	GNN	0.327326	0.00122715	1	0.822139	8.51016e-38	1	Both	2.51168
	ANGPT2	ATC	0.848005	7.51872e-35	1	0.995721	1.4816e-46	1	Both	1.17419
	ANGPT2	GBM	-1.69365	2.24738e-13	1	-1.9832	1.11457e-13	1	Both	1.17096
	ANGPTL4	EMB	-1.31095	1.28514e-06	1	-1.5195	1.8532e-12	1	Both	1.15908
	ANGPTL4	GBM	-1.53358	4.98078e-06	1	-1.18032	0.000709474	1	Both	0.769647
	ANK1	EPN	-0.69944	1.84147e-08	1	-1.71787	8.82662e-110	1	Both	2.45606
	ANK1	GBM	-0.62759	0.000229764	1	-0.591802	2.46151e-09	1	Both	0.942975
	ANK1	GNN	0.36653	0.000287086	1	-0.223475	0.0121602	1	Both	-0.609704
	ANK1	SCH	-1.41137	9.79451e-05	1	-2.06513	9.59061e-14	1	Both	1.46321
	ANKRD10	ATC	1.09777	1.88511300000541e-313	1	1.41035	0	1	Both	1.28474
	ANKRD10	EMB	0.85116	5.0654e-119	1	0.530409	1.12861e-88	1	Both	0.62316
	ANKRD10	EPN	1.09062	0	1	1.393	0	1	Both	1.27725
	ANKRD10	GNN	0.329033	2.37841e-25	1	0.509011	1.7707e-88	1	Both	1.54699
	ANKRD22	ATC	1.28685	9.04836e-18	1	1.55565	1.17586e-23	1	Both	1.20888
	ANKRD22	GNN	0.798412	1.28176e-06	1	1.22079	8.11203e-16	1	Both	1.52902
	ANKRD22	SCH	1.6631	5.82642e-18	1	1.66973	6.48389e-17	1	Both	1.00399
	ANKRD30B	ATC	-2.18006	3.7854e-23	1	-2.81676	2.24472e-46	1	Both	1.29205
	ANKRD30B	EMB	-1.45054	1.41299e-16	1	-0.759699	2.25627e-33	1	Both	0.523735
	ANKRD30B	EPN	-1.95484	9.63215e-34	1	-2.7623	8.30669e-132	1	Both	1.41306
	ANKRD30B	GBM	-2.98361	5.98362e-30	1	-2.67643	5.66733e-36	1	Both	0.897042
	ANKRD30B	GNN	-1.62996	2.8084e-36	1	-1.45523	4.91427e-86	1	Both	0.892803
	ANKRD30B	SCH	-2.32251	0.000102916	1	-3.203	2.97442e-12	1	Both	1.37911
	ANKRD30BL	ATC	-0.552361	1.94418e-27	1	-1.23498	5.23498e-194	1	Both	2.23582
	ANKRD30BL	EMB	-0.946564	9.68927e-50	1	-1.56496	0	1	Both	1.6533
	ANKRD30BL	EPN	-0.802202	2.90017e-78	1	-1.2787	0	1	Both	1.59398
	ANKRD30BL	GBM	-1.03325	2.18822e-44	1	-1.4148	8.12361e-167	1	Both	1.36926
	ANKRD30BL	GNN	-0.317875	4.28961e-17	1	-0.515817	9.13892e-105	1	Both	1.6227
	ANKRD30BL	SCH	-0.34992	0.024408	1	-1.23097	3.48109e-67	1	Both	3.51785
	ANKRD33B	ATC	-1.74242	1.06762e-29	1	-2.35245	1.78355e-58	1	Both	1.35011
	ANKRD33B	EMB	-0.838536	1.11731e-09	1	-0.956525	4.93131e-53	1	Both	1.14071
	ANKRD33B	EPN	-1.34108	9.84506e-35	1	-2.05344	1.27117e-157	1	Both	1.53118
	ANKRD33B	GBM	-3.04329	6.87398e-39	1	-2.96023	2.64353e-38	1	Both	0.972707
	ANKRD33B	GNN	-1.15486	3.16114e-39	1	-1.69509	1.08354e-109	1	Both	1.46778
	ANKRD34C-AS1	EMB	-1.46607	1.1573e-13	1	-2.39042	3.09356e-136	1	Both	1.6305
	ANKRD34C-AS1	EPN	-1.54395	1.87719e-21	1	-3.41992	3.9794e-176	1	Both	2.21504
	ANKRD34C-AS1	GBM	-2.19837	3.49892e-08	1	-3.83869	3.56571e-38	1	Both	1.74616
	ANKRD34C-AS1	GNN	-0.838994	2.20031e-20	1	-1.80346	2.68455e-160	1	Both	2.14955
	ANKRD55	ATC	1.00848	2.47439e-26	1	1.51498	2.39942e-104	1	Both	1.50224
	ANKRD55	GBM	-3.12074	4.74829e-06	1	-3.2765	1.66093e-07	1	Both	1.04991
	ANKRD55	SCH	-1.45735	0.00741123	1	-1.33758	0.010719	1	Both	0.917818
	ANLN	EMB	-0.463213	8.10939e-05	1	-1.18595	5.9983e-61	1	Both	2.56027
	ANLN	GNN	0.26202	0.00130524	1	-0.696834	4.07382e-35	1	Both	-2.65947
	ANO2	ATC	-0.59269	2.52334e-08	1	0.986228	3.0108e-21	1	Both	-1.66399
	ANO2	EMB	1.07215	2.7427e-39	1	1.9697	1.48422e-139	1	Both	1.83716
	ANO2	GBM	-2.03864	3.38678e-15	1	-1.70443	1.86095e-05	1	Both	0.836064
	ANO2	GNN	0.717553	2.2789e-20	1	1.42834	1.68572e-68	1	Both	1.99057
	ANO2	SCH	1.80075	1.22773e-101	1	2.66705	5.18411e-205	1	Both	1.48108
	ANO3	ATC	-1.23931	4.31731e-86	1	-1.65448	3.78358e-168	1	Both	1.335
	ANO3	EMB	-0.687567	1.20422e-20	1	-1.67753	5.25693e-270	1	Both	2.43981
	ANO3	EPN	-1.68369	1.06115e-190	1	-2.10744	0	1	Both	1.25167
	ANO3	GBM	-3.52461	1.18012e-86	1	-3.65913	5.27627e-89	1	Both	1.03816
	ANO3	GNN	-1.89977	5.16383e-215	1	-2.16954	0	1	Both	1.142
	ANO3	SCH	-2.85605	3.61598e-64	1	-2.64189	1.06402e-54	1	Both	0.925016
	ANO4	ATC	-0.183161	0.0108263	1	-0.869652	3.91834e-129	1	Both	4.74802
	ANO4	EMB	-0.523159	1.65515e-13	1	-1.22455	1.40708e-293	1	Both	2.34068
	ANO4	EPN	-0.873224	2.76607e-96	1	-1.61909	0	1	Both	1.85416
	ANO4	GBM	-2.00551	2.33561e-35	1	-3.59692	1.8315e-127	1	Both	1.79352
	ANO4	SCH	-2.59292	7.04956e-75	1	-2.68149	8.95056e-76	1	Both	1.03416
	ANOS1	ATC	0.769798	2.5954e-37	1	0.992965	5.93381e-77	1	Both	1.2899
	ANOS1	EMB	0.522811	2.86351e-08	1	0.765586	2.98564e-51	1	Both	1.46436
	ANOS1	EPN	1.59478	9.88597e-212	1	1.76198	0	1	Both	1.10484
	ANOS1	GBM	1.60038	6.45777e-87	1	1.03722	1.2826e-74	1	Both	0.648107
	ANOS1	GNN	0.952737	7.26425e-75	1	0.90569	8.2505e-82	1	Both	0.950619
	ANPEP	GNN	2.01469	0.00557402	1	3.73275	1.0612e-17	1	Both	1.85277
	ANPEP	SCH	2.12804	0.00347046	1	4.84098	6.87209e-30	1	Both	2.27485
	ANXA1	EPN	1.78809	9.93346e-70	1	2.76658	7.50256e-167	1	Both	1.54722
	ANXA1	GNN	1.84059	9.2841e-77	1	2.63439	4.16355e-147	1	Both	1.43127
	ANXA1	SCH	1.13874	2.71536e-18	1	2.48341	1.38868e-88	1	Both	2.18083
	ANXA2	ATC	1.07825	4.42419e-27	1	1.63799	2.93344e-69	1	Both	1.51912
	ANXA2	EMB	0.818606	1.02063e-12	1	1.58962	8.41716e-74	1	Both	1.94186
	ANXA2	EPN	2.0202	4.15307e-126	1	2.86213	1.75478e-294	1	Both	1.41675
	ANXA2	GNN	2.1658	8.9262e-151	1	3.18082	0	1	Both	1.46866
	ANXA2	SCH	2.07814	8.78091e-121	1	3.86968	0	1	Both	1.86209
	AOAH	ATC	0.695618	1.21039e-51	1	0.820277	3.68079e-41	1	Both	1.17921
	AOAH	EPN	0.362509	1.30914e-14	1	0.247711	0.00309047	1	Both	0.683324
	AOAH	GNN	0.569573	1.4418e-45	1	0.881923	2.18262e-66	1	Both	1.54839
	AP000282.1	GNN	1.13618	1.15536e-64	1	1.34232	1.08001e-127	1	Both	1.18143
	AP000331.1	ATC	2.54881	1.73922e-65	1	2.91052	2.22393e-101	1	Both	1.14192
	AP000331.1	EMB	1.06669	0.000124722	1	1.06996	4.00309e-09	1	Both	1.00306
	AP000331.1	EPN	1.885	1.87173e-34	1	2.19034	8.71077e-59	1	Both	1.16199
	AP000331.1	GNN	1.3252	1.55622e-15	1	2.10747	4.53825e-52	1	Both	1.5903
	AP000459.1	EMB	3.65831	0.0138935	1	6.33367	2.43191e-06	1	Both	1.73131
	AP000462.1	EPN	-0.282364	0.00241344	1	-0.295563	8.43162e-12	1	Both	1.04674
	AP000462.1	GBM	-2.14348	3.77322e-23	1	-2.73106	5.44542e-48	1	Both	1.27413
	AP000462.1	GNN	-0.492894	1.10406e-13	1	-0.717339	2.29407e-48	1	Both	1.45536
	AP000462.1	SCH	-2.5569	1.34716e-11	1	-2.98936	1.88255e-18	1	Both	1.16914
	AP000829.1	ATC	-0.720798	1.19279e-07	1	-0.360673	0.00186043	1	Both	0.50038
	AP000829.1	GBM	-2.44378	1.65327e-07	1	-3.40846	1.08795e-19	1	Both	1.39475
	AP000829.1	SCH	-1.76508	0.000377207	1	-2.36336	7.69251e-11	1	Both	1.33895
	AP000943.2	GBM	-1.6918	1.57739e-08	1	-2.97316	2.30242e-41	1	Both	1.75739
	AP000943.2	GNN	-0.661992	4.40229e-15	1	-1.26785	4.35457e-94	1	Both	1.9152
	AP001021.3	ATC	-0.822624	2.3689e-27	1	-0.593962	3.25663e-21	1	Both	0.722034
	AP001021.3	EPN	-0.783257	2.03413e-34	1	-0.617833	8.15672e-50	1	Both	0.7888
	AP001021.3	GNN	-1.13292	1.36932e-56	1	-1.32192	1.62504e-111	1	Both	1.16683
	AP001021.3	SCH	-1.83799	5.33168e-11	1	-2.37763	8.19134e-23	1	Both	1.2936
	AP001636.3	ATC	1.98765	3.44644e-31	1	1.95914	1.15455e-34	1	Both	0.985656
	AP001636.3	EMB	1.50398	3.92826e-13	1	2.42992	3.30033e-64	1	Both	1.61566
	AP001636.3	EPN	1.65421	2.73109e-22	1	1.44179	2.49911e-20	1	Both	0.87159
	AP001636.3	GBM	1.45492	4.58777e-08	1	1.17096	3.9335e-07	1	Both	0.804829
	AP001636.3	GNN	2.19936	3.40461e-46	1	2.29585	1.29676e-57	1	Both	1.04387
	AP001636.3	SCH	1.81805	1.75764e-13	1	1.60881	9.40386e-12	1	Both	0.88491
	AP001825.1	ATC	-0.602862	1.20409e-31	1	-0.919172	6.66005e-124	1	Both	1.52468
	AP001825.1	EMB	-1.11791	2.70691e-32	1	-2.25321	0	1	Both	2.01556
	AP001825.1	EPN	-1.31107	1.08008e-149	1	-1.72946	0	1	Both	1.31912
	AP001825.1	GBM	-1.22793	1.29807e-11	1	-2.97984	2.64177e-144	1	Both	2.42672
	AP001825.1	GNN	-0.863943	6.97847e-81	1	-1.4668	0	1	Both	1.6978
	AP001825.1	SCH	-1.87209	1.47514e-15	1	-3.13806	8.7681e-59	1	Both	1.67624
	AP001977.1	EPN	0.943018	2.35749e-11	1	0.630642	1.14475e-08	1	Both	0.668748
	AP001977.1	GBM	1.38231	4.04983e-10	1	0.639778	0.000496591	1	Both	0.462832
	AP001977.1	GNN	0.703703	8.14171e-07	1	0.728776	4.32981e-11	1	Both	1.03563
	AP001993.1	ATC	-1.86686	1.25574e-06	1	-2.70908	2.62421e-19	1	Both	1.45114
	AP001993.1	EMB	-2.85956	2.49775e-07	1	-3.25781	8.00781e-28	1	Both	1.13927
	AP001993.1	EPN	-2.09711	9.47499e-13	1	-3.15825	1.10949e-49	1	Both	1.506
	AP001993.1	GBM	-2.8062	0.00223185	1	-3.58619	5.19444e-10	1	Both	1.27795
	AP001993.1	GNN	-1.24457	3.98872e-10	1	-2.17798	5.57461e-43	1	Both	1.74998
	AP002370.2	ATC	-1.09677	1.63557e-43	1	-1.81558	1.42765e-173	1	Both	1.65538
	AP002370.2	EMB	-1.23804	2.33544e-20	1	-2.60098	7.68356e-277	1	Both	2.10088
	AP002370.2	EPN	-1.79488	3.78294e-115	1	-2.62739	0	1	Both	1.46383
	AP002370.2	GBM	-1.32161	4.97048e-07	1	-3.27281	4.4176e-104	1	Both	2.47639
	AP002370.2	GNN	-1.3553	3.34369e-89	1	-2.35057	0	1	Both	1.73436
	AP002370.2	SCH	-1.71251	3.95036e-06	1	-3.49475	1.88895e-40	1	Both	2.04072
	AP002518.2	GBM	-2.60928	2.30173e-07	1	-3.28046	1.21141e-13	1	Both	1.25723
	AP002518.2	SCH	-1.57103	7.04952e-11	1	-0.928696	0.00155196	1	Both	0.59114
	AP002989.1	EPN	1.30497	7.24018e-20	1	0.89091	3.44075e-12	1	Both	0.682703
	AP002989.1	GNN	1.86529	4.57688e-56	1	2.69571	1.0025e-152	1	Both	1.4452
	AP002989.1	SCH	1.64254	2.30851e-17	1	1.45908	6.73832e-17	1	Both	0.888307
	AP003049.2	ATC	-1.77052	1.13384e-16	1	-2.50909	1.07567e-41	1	Both	1.41715
	AP003049.2	EMB	-1.3397	1.57925e-08	1	-2.26974	4.84523e-71	1	Both	1.69422
	AP003049.2	EPN	-0.951694	1.573e-10	1	-1.74738	2.29872e-108	1	Both	1.83608
	AP003049.2	GBM	1.2025	3.07551e-10	1	0.3239	8.15853e-05	1	Both	0.269355
	AP003049.2	GNN	-1.52418	1.90474e-28	1	-2.34979	2.17229e-86	1	Both	1.54167
	AP003066.1	EPN	-1.61103	1.90244e-06	1	-1.6864	1.46015e-15	1	Both	1.04678
	AP003066.1	GBM	-2.9866	0.0283389	1	-3.06942	0.00941979	1	Both	1.02773
	AP003066.1	GNN	-1.63932	5.96784e-07	1	-2.00657	2.63351e-12	1	Both	1.22403
	AP003123.1	EPN	2.68967	0.0143644	1	3.21631	5.54974e-10	1	Both	1.1958
	AP003123.1	SCH	3.09596	0.00374138	1	3.2064	1.73173e-07	1	Both	1.03567
	AP003464.1	ATC	-1.97201	1.6521e-31	1	-2.2811	4.70745e-50	1	Both	1.15674
	AP003464.1	EMB	-1.62705	4.60675e-16	1	-2.62762	4.97918e-79	1	Both	1.61496
	AP003464.1	EPN	-0.69244	1.5986e-11	1	-0.575578	2.6561e-30	1	Both	0.831232
	AP003464.1	GBM	-2.0732	1.07504e-09	1	-2.96124	1.95515e-32	1	Both	1.42835
	AP003464.1	GNN	-1.2683	9.32143e-36	1	-1.76015	2.43069e-95	1	Both	1.3878
	AP003464.1	SCH	-2.65279	4.86384e-05	1	-3.48424	1.68359e-10	1	Both	1.31342
	AP003900.1	GBM	3.19517	0.000449876	1	4.43205	1.99407e-22	1	Both	1.38711
	AP005203.1	EPN	-2.03796	2.60522e-21	1	-0.834722	7.57617e-05	1	Both	0.409588
	AP1S2	EMB	0.368231	5.2539e-07	1	0.924373	1.01471e-109	1	Both	2.51031
	AP1S2	EPN	0.540914	1.94618e-24	1	1.18692	6.22155e-225	1	Both	2.19429
	AP1S2	GBM	-0.487233	1.8714e-08	1	0.364487	6.64245e-07	1	Both	-0.748076
	AP1S2	GNN	0.568331	9.15606e-30	1	0.977437	8.94426e-134	1	Both	1.71984
	AP1S3	EPN	-0.5071	3.47661e-05	1	-0.316701	0.000509339	1	Both	0.624535
	AP1S3	GBM	-1.66364	4.0474e-14	1	-1.48817	2.80852e-16	1	Both	0.894524
	APBB1IP	ATC	0.558304	1.56897e-41	1	0.81636	1.41896e-36	1	Both	1.46221
	APBB1IP	EPN	0.462585	2.42871e-35	1	0.397371	2.71355e-10	1	Both	0.859022
	APBB1IP	GBM	-2.19631	3.08318e-31	1	-2.55545	3.64064e-17	1	Both	1.16352
	APCDD1	EPN	-0.376014	1.30578e-12	1	0.418045	1.13692e-28	1	Both	-1.11178
	APCDD1	GBM	-0.536153	1.23271e-05	1	-0.432172	5.75854e-07	1	Both	0.806061
	APCDD1L-DT	ATC	0.760445	3.54868e-06	1	0.677917	2.48356e-05	1	Both	0.891473
	APCDD1L-DT	EPN	1.26141	7.50375e-28	1	1.09372	1.21653e-29	1	Both	0.867064
	APCDD1L-DT	GNN	1.78016	5.33787e-75	1	1.73305	3.80505e-81	1	Both	0.973536
	APLNR	ATC	1.71065	5.32726e-26	1	1.96118	4.45272e-36	1	Both	1.14645
	APLNR	EMB	0.968842	4.58778e-05	1	1.14281	3.21908e-10	1	Both	1.17957
	APLNR	EPN	1.8348	1.13131e-32	1	2.50836	8.65538e-75	1	Both	1.3671
	APLNR	GNN	1.38547	3.58943e-18	1	1.92914	6.26008e-40	1	Both	1.39241
	APLNR	SCH	1.33256	4.49255e-08	1	1.83584	6.20014e-19	1	Both	1.37768
	APOC1	ATC	1.54769	2.75883e-39	1	1.93625	4.27004e-67	1	Both	1.25106
	APOC1	EMB	0.823136	2.42445e-06	1	0.828112	6.53523e-09	1	Both	1.00605
	APOC1	EPN	0.88149	1.17154e-11	1	1.34529	4.85112e-35	1	Both	1.52615
	APOC1	GNN	1.17242	8.39718e-24	1	1.66379	3.17924e-54	1	Both	1.41911
	APOC2	ATC	1.8096	1.86911e-22	1	2.16121	2.28127e-30	1	Both	1.1943
	APOC2	EPN	0.918997	0.000369496	1	1.1331	2.83018e-07	1	Both	1.23298
	APOD	ATC	1.31012	4.46422e-80	1	2.05107	5.98208e-221	1	Both	1.56556
	APOD	EMB	1.16766	1.17563e-52	1	1.55759	7.52324e-128	1	Both	1.33394
	APOD	EPN	0.913632	1.34741e-40	1	1.82067	1.75517e-199	1	Both	1.99278
	APOD	GBM	-4.30848	7.89551e-14	1	-3.43355	6.8583e-07	1	Both	0.796928
	APOD	GNN	1.18457	2.0965e-71	1	2.01717	5.76748e-241	1	Both	1.70286
	APOD	SCH	-3.36903	4.19234e-14	1	-2.07	0.00191983	1	Both	0.614421
	APOE	ATC	0.735598	8.37752e-102	1	0.967102	1.46177e-181	1	Both	1.31471
	APOE	GNN	0.438287	1.99299e-41	1	0.799361	8.88993e-155	1	Both	1.82383
	APOLD1	EPN	0.426646	0.000127102	1	1.2728	3.28767e-68	1	Both	2.98326
	APOLD1	GBM	1.69778	3.00356e-92	1	3.89194	0	1	Both	2.29236
	APOLD1	GNN	0.366544	0.00426244	1	1.14942	5.18267e-50	1	Both	3.13582
	APOLD1	SCH	0.626531	1.89025e-05	1	1.37999	1.14999e-34	1	Both	2.20259
	AQP4	ATC	0.192987	0.000910937	1	0.231961	9.29959e-06	1	Both	1.20195
	AQP4	EMB	-0.365253	2.95795e-09	1	-0.745773	1.77364e-54	1	Both	2.0418
	AQP4	EPN	0.5016	3.13949e-45	1	0.75655	6.69673e-160	1	Both	1.50827
	AQP4	GBM	-2.66155	1.83815e-103	1	-2.2988	2.34146e-64	1	Both	0.863706
	AQP4	SCH	0.445636	2.32776e-10	1	0.356072	1.36651e-06	1	Both	0.799019
	AQP4-AS1	ATC	-0.30238	4.23374e-13	1	-0.446879	1.70408e-30	1	Both	1.47787
	AQP4-AS1	EMB	-0.776478	8.64119e-39	1	-1.75959	2.81804e-252	1	Both	2.26612
	AQP4-AS1	GBM	-1.46297	3.23457e-54	1	-2.07717	9.03319e-124	1	Both	1.41982
	AQP4-AS1	GNN	-0.724373	3.75412e-101	1	-0.894068	5.95458e-157	1	Both	1.23426
	AQP4-AS1	SCH	-1.02499	1.65566e-22	1	-1.60954	5.34314e-51	1	Both	1.57029
	ARHGAP10	ATC	0.345413	2.16942e-14	1	0.459501	1.20174e-40	1	Both	1.33029
	ARHGAP10	EMB	0.317662	8.17404e-08	1	1.42262	0	1	Both	4.47841
	ARHGAP10	GBM	-0.852641	7.91129e-24	1	-1.126	2.73967e-58	1	Both	1.3206
	ARHGAP10	GNN	0.160349	0.0153224	1	0.370362	1.75708e-36	1	Both	2.30972
	ARHGAP10	SCH	1.14347	8.2155e-147	1	2.01894	0	1	Both	1.76562
	ARHGAP11A	GBM	1.16438	0.00978881	1	3.80073	2.26257e-78	1	Both	3.26416
	ARHGAP11B	EPN	1.01515	0.000780559	1	1.80556	3.17324e-23	1	Both	1.77862
	ARHGAP11B	GBM	1.36595	2.83021e-08	1	4.04394	3.66828e-131	1	Both	2.96054
	ARHGAP11B	GNN	0.995314	0.000716212	1	1.68197	1.38561e-18	1	Both	1.68989
	ARHGAP11B	SCH	1.21465	0.00247477	1	1.94271	1.73231e-14	1	Both	1.59939
	ARHGAP15	ATC	1.41253	2.57754e-205	1	1.57913	6.12614e-160	1	Both	1.11795
	ARHGAP15	EMB	1.06459	2.66567e-89	1	1.38779	2.02584e-135	1	Both	1.30358
	ARHGAP15	EPN	1.06784	1.22835e-124	1	1.00072	1.50943e-72	1	Both	0.937137
	ARHGAP15	GBM	-1.62721	3.67476e-17	1	-2.01517	9.28848e-15	1	Both	1.23842
	ARHGAP15	GNN	0.865608	2.86329e-84	1	1.22332	2.92992e-106	1	Both	1.41325
	ARHGAP18	ATC	0.621575	1.9822e-19	1	0.90799	1.13611e-53	1	Both	1.46079
	ARHGAP18	EMB	1.24744	2.13544e-86	1	1.67807	9.41724e-285	1	Both	1.34521
	ARHGAP18	EPN	1.0864	6.8925e-82	1	0.954303	4.34699e-88	1	Both	0.878412
	ARHGAP18	GBM	-0.651891	0.000644686	1	-1.03123	8.91701e-13	1	Both	1.58191
	ARHGAP18	GNN	1.07689	1.34363e-91	1	1.18367	8.64322e-133	1	Both	1.09916
	ARHGAP18	SCH	0.869871	3.26702e-24	1	1.14183	3.59806e-50	1	Both	1.31264
	ARHGAP20	EMB	-0.907837	8.35411e-24	1	-2.01419	1.79667e-214	1	Both	2.21867
	ARHGAP20	EPN	-0.534174	3.02721e-25	1	-0.761257	6.41692e-127	1	Both	1.42511
	ARHGAP20	GBM	-2.15498	1.12804e-39	1	-2.82755	6.68787e-90	1	Both	1.3121
	ARHGAP20	GNN	-0.578424	1.46948e-32	1	-0.727345	5.91455e-95	1	Both	1.25746
	ARHGAP20	SCH	1.12575	1.91422e-79	1	1.34154	0	1	Both	1.19168
	ARHGAP22	ATC	0.376302	1.1014e-28	1	0.466788	1.6881e-41	1	Both	1.24046
	ARHGAP22	EPN	0.191736	1.89602e-07	1	0.136339	0.00108119	1	Both	0.711077
	ARHGAP22	GBM	-1.3227	1.70797e-30	1	-2.32082	1.10435e-79	1	Both	1.75461
	ARHGAP24	ATC	0.594522	5.08044e-78	1	0.827947	9.92731e-80	1	Both	1.39263
	ARHGAP24	EPN	0.343925	5.69758e-28	1	0.205247	0.000174525	1	Both	0.596776
	ARHGAP24	GBM	-1.89421	1.04572e-40	1	-2.57336	4.93508e-37	1	Both	1.35854
	ARHGAP24	GNN	0.220774	1.18512e-11	1	0.568926	1.0413e-45	1	Both	2.57696
	ARHGAP25	ATC	1.05347	2.37276e-54	1	1.23562	3.56323e-50	1	Both	1.17291
	ARHGAP25	EPN	0.899812	5.2063e-45	1	0.783807	6.45049e-24	1	Both	0.871079
	ARHGAP25	GBM	-1.97909	5.88844e-08	1	-2.44603	1.04029e-07	1	Both	1.23594
	ARHGAP25	GNN	0.327458	0.00051917	1	0.861285	5.38268e-27	1	Both	2.63022
	ARHGAP28	EMB	0.775733	6.30109e-13	1	0.86111	3.10728e-68	1	Both	1.11006
	ARHGAP28	GNN	-0.399591	0.020966	1	-0.459123	7.77171e-10	1	Both	1.14898
	ARHGAP29	ATC	0.426339	5.15684e-09	1	0.591505	8.13516e-27	1	Both	1.38741
	ARHGAP29	EMB	-0.551015	2.76707e-07	1	-0.474306	1.98853e-11	1	Both	0.860787
	ARHGAP29	EPN	0.541787	5.36975e-20	1	0.778395	6.26197e-80	1	Both	1.43672
	ARHGAP29	GBM	-3.18525	4.95969e-23	1	-3.28778	1.35227e-22	1	Both	1.03219
	ARHGAP29	GNN	0.452287	1.64021e-15	1	0.972332	1.23155e-120	1	Both	2.14981
	ARHGAP29	SCH	-0.700259	1.06786e-12	1	0.504196	3.52121e-07	1	Both	-0.720013
	ARHGAP31	ATC	0.193272	8.48843e-06	1	0.797735	9.97963e-135	1	Both	4.12753
	ARHGAP31	GNN	0.871796	6.41556e-226	1	1.1387	0	1	Both	1.30615
	ARHGAP31	SCH	1.5629	0	1	1.7618	0	1	Both	1.12726
	ARHGAP42	ATC	0.639967	4.12124e-53	1	1.3026	6.49555e-282	1	Both	2.03541
	ARHGAP42	EMB	0.594704	1.03598e-26	1	0.651928	2.83991e-66	1	Both	1.09622
	ARHGAP42	EPN	0.380396	1.30374e-19	1	1.04357	3.71427e-229	1	Both	2.74339
	ARHGAP42	GBM	1.14801	6.89944e-68	1	0.819328	9.53352e-77	1	Both	0.713696
	ARHGAP42	GNN	0.881493	1.48272e-124	1	1.24021	1.0909590000203e-313	1	Both	1.40695
	ARHGAP44	ATC	-0.566716	5.24653e-20	1	-0.983737	1.25871e-125	1	Both	1.73586
	ARHGAP44	EMB	-1.37816	1.23095e-66	1	-1.83719	0	1	Both	1.33308
	ARHGAP44	EPN	-1.01496	1.07034e-65	1	-1.94517	0	1	Both	1.91651
	ARHGAP44	GBM	-4.00829	2.09902e-51	1	-4.58951	2.15424e-64	1	Both	1.14501
	ARHGAP44	GNN	-0.727189	5.99335e-56	1	-1.49188	0	1	Both	2.05157
	ARHGAP44	SCH	-0.682841	7.05408e-05	1	-2.05148	4.55665e-69	1	Both	3.00433
	ARHGAP6	ATC	0.503229	7.63697e-24	1	0.689039	9.23402e-68	1	Both	1.36923
	ARHGAP6	EPN	0.228117	0.000467061	1	0.53216	5.08687e-59	1	Both	2.33284
	ARHGAP6	GBM	-0.915945	4.0001e-12	1	-1.43331	1.79656e-45	1	Both	1.56485
	ARHGEF26	ATC	0.721655	4.45643e-71	1	0.884219	1.24569e-117	1	Both	1.22527
	ARHGEF26	EPN	0.574011	4.35128e-49	1	0.784073	5.4715e-132	1	Both	1.36596
	ARHGEF26	GBM	1.89103	1.0669e-225	1	1.39424	0	1	Both	0.737294
	ARHGEF26	GNN	1.02075	2.50651e-198	1	1.06093	1.33978e-238	1	Both	1.03937
	ARHGEF26	SCH	0.370835	0.000435693	1	0.349488	0.000249213	1	Both	0.942435
	ARHGEF28	ATC	-0.770856	4.50342e-28	1	-0.757632	1.57386e-39	1	Both	0.982845
	ARHGEF28	EMB	-0.462808	9.2351e-07	1	-1.11512	8.75631e-100	1	Both	2.40946
	ARHGEF28	GBM	0.827829	6.67156e-28	1	0.548221	3.53093e-44	1	Both	0.662239
	ARHGEF28	SCH	2.13874	0	1	2.1715	0	1	Both	1.01532
	ARHGEF9	ATC	-0.499463	2.45843e-20	1	-0.27041	3.18391e-05	1	Both	0.541403
	ARHGEF9	EMB	-1.09083	3.54482e-76	1	-0.408544	3.79616e-19	1	Both	0.374525
	ARHGEF9	EPN	-0.625513	5.11865e-43	1	-0.451735	7.62177e-33	1	Both	0.722183
	ARL15	ATC	-0.546047	1.09013e-66	1	-0.432027	6.59177e-41	1	Both	0.79119
	ARL15	EMB	-0.258861	1.58213e-10	1	-0.571931	7.45855e-97	1	Both	2.20941
[truncated: 8,721 more rows]

## Sheet: Figure 6A
Figure 6A
	Gene	ATC	EMB	EPN	GBM	GNN	SCH
	A2M	1	0	1	-1	1	-1
	ABCA10	0	0	0	1	0	-1
	ABCA12	1	0	0	0	0	0
	ABCA13	1	1	1	0	1	1
	ABCA4	-1	0	0	-1	0	0
	ABCA6	0	0	0	0	0	-1
	ABCA8	0	0	0	-1	0	-1
	ABCA9	0	0	0	0	-1	-1
	ABCB1	-1	-1	-1	-1	-1	0
	ABCB11	0	0	1	0	0	1
	ABCC1	0	1	1	0	1	0
	ABCC3	1	1	1	0	1	-1
	ABCC4	1	0	0	-1	-1	0
	ABCC9	-1	-1	1	-1	0	1
	ABCG2	0	0	-1	-1	0	0
	ABHD6	0	-1	-1	-1	-1	0
	ABI3BP	-1	0	1	-1	0	1
	ABLIM2	-1	-1	-1	-1	1	-1
	ABTB2	0	0	0	0	0	0
	AC000099.1	0	0	0	0	0	0
	AC000372.1	0	0	0	0	0	0
	AC002057.2	-1	0	-1	-1	-1	0
	AC002066.1	0	0	0	0	0	0
	AC002069.2	1	1	1	1	1	0
	AC002070.1	0	1	0	0	1	1
	AC002072.1	0	0	0	0	-1	0
	AC002074.1	0	0	1	0	0	1
	AC002383.1	0	0	-1	0	-1	0
	AC002407.1	0	0	0	0	0	0
	AC002429.2	-1	-1	-1	1	-1	-1
	AC002454.1	0	1	1	1	0	0
	AC002460.2	-1	-1	0	-1	-1	1
	AC003092.1	0	0	0	0	0	0
	AC003666.1	0	0	0	0	0	0
	AC003984.1	0	1	0	-1	0	0
	AC003991.1	1	0	1	1	0	0
	AC004052.1	0	0	-1	0	-1	0
	AC004080.1	0	0	0	0	0	0
	AC004083.1	-1	-1	0	-1	-1	1
	AC004160.1	0	0	-1	-1	-1	0
	AC004540.1	1	1	1	1	1	0
	AC004551.1	1	0	0	0	0	0
	AC004594.1	-1	-1	-1	-1	-1	0
	AC004704.1	-1	0	-1	-1	-1	0
	AC004784.1	0	0	-1	1	0	0
	AC004817.3	1	0	1	0	0	0
	AC004835.1	0	0	0	0	0	0
	AC004852.2	-1	-1	-1	-1	-1	-1
	AC004862.1	0	0	0	0	0	0
	AC004875.1	0	0	0	0	0	0
	AC004879.1	0	-1	0	0	0	0
	AC004917.1	0	0	0	0	0	1
	AC004936.1	0	0	0	0	0	0
	AC004946.1	1	0	0	0	-1	0
	AC004949.1	0	0	0	0	0	0
	AC005062.1	0	0	0	0	0	0
	AC005064.1	0	0	0	-1	-1	0
	AC005165.1	1	1	1	0	0	0
	AC005229.5	0	0	0	0	0	0
	AC005323.2	0	0	0	0	0	0
	AC005400.1	-1	-1	-1	0	-1	-1
	AC005487.1	0	0	0	0	0	0
	AC005537.1	1	0	1	0	1	0
	AC005548.1	0	0	0	0	0	0
	AC005699.1	0	0	-1	0	-1	0
	AC005863.1	0	0	0	0	0	0
	AC005906.2	-1	-1	-1	-1	-1	-1
	AC005909.2	0	0	-1	-1	-1	-1
	AC005999.2	-1	0	1	-1	1	1
	AC006065.4	0	0	0	0	1	0
	AC006145.1	0	0	-1	-1	-1	0
	AC006148.1	-1	-1	-1	-1	-1	-1
	AC006197.2	0	1	0	0	0	0
	AC006206.2	0	0	0	0	0	0
	AC006296.3	-1	0	-1	0	0	0
	AC006299.1	0	0	0	0	0	1
	AC006305.1	0	0	0	0	0	0
	AC006333.1	0	0	0	0	0	0
	AC006525.1	0	0	0	0	0	1
	AC006974.2	0	0	0	0	0	0
	AC007001.1	0	0	0	0	0	1
	AC007091.1	-1	0	0	-1	0	1
	AC007106.2	0	0	0	0	1	0
	AC007159.1	0	0	0	0	0	0
	AC007182.1	0	0	0	0	0	0
	AC007218.1	0	0	0	0	0	0
	AC007221.1	-1	0	-1	-1	-1	0
	AC007319.1	1	1	1	-1	1	-1
	AC007364.1	0	-1	-1	1	1	0
	AC007368.1	-1	-1	-1	-1	-1	-1
	AC007389.1	1	0	1	-1	1	1
	AC007402.1	0	0	0	1	1	1
	AC007405.1	1	0	1	1	1	0
	AC007422.1	0	0	0	0	0	0
	AC007483.1	0	0	0	0	0	0
	AC007529.1	0	0	0	0	0	0
	AC007529.2	1	1	1	0	0	0
	AC007563.2	-1	-1	0	0	-1	-1
	AC007611.1	0	0	0	0	0	1
	AC007614.1	0	-1	-1	-1	0	0
	AC007656.2	0	0	1	0	0	1
	AC007846.1	0	0	0	0	0	0
	AC008014.1	0	0	1	0	-1	1
	AC008050.1	0	0	-1	0	1	-1
	AC008056.1	0	-1	-1	-1	-1	-1
	AC008080.4	0	0	0	0	1	0
	AC008127.1	0	0	0	0	1	1
	AC008269.1	0	0	0	-1	0	1
	AC008415.1	-1	-1	-1	-1	-1	0
	AC008514.1	0	0	0	0	0	0
	AC008568.1	-1	-1	-1	-1	-1	0
	AC008571.2	-1	1	0	1	0	0
	AC008574.1	-1	-1	-1	-1	-1	0
	AC008591.1	-1	-1	-1	-1	-1	1
	AC008691.1	0	-1	-1	-1	-1	0
	AC008696.2	0	0	-1	0	-1	0
	AC008753.3	0	0	0	0	0	0
	AC008825.1	0	0	0	0	0	0
	AC008945.2	0	0	0	0	1	0
	AC008957.2	-1	-1	-1	-1	-1	-1
	AC009081.2	0	0	0	0	0	0
	AC009262.1	0	0	0	0	0	0
	AC009264.1	-1	0	-1	0	0	0
	AC009271.1	0	0	0	0	0	0
	AC009313.1	1	0	0	1	0	0
	AC009315.1	1	1	-1	0	1	0
	AC009432.2	-1	0	-1	0	-1	0
	AC009468.1	0	0	0	0	0	0
	AC009468.2	0	0	0	0	0	0
	AC009518.1	1	0	1	1	0	0
	AC009522.1	0	0	1	0	0	0
	AC009623.1	0	0	0	0	0	0
	AC009654.1	0	0	1	0	0	0
	AC009878.2	0	0	0	0	0	0
	AC009899.1	-1	0	-1	-1	0	0
	AC009975.1	1	1	1	0	0	-1
	AC010082.1	0	0	0	0	0	0
	AC010148.1	0	0	0	0	0	0
	AC010230.1	0	0	-1	0	0	0
	AC010255.1	0	0	1	0	0	1
	AC010255.3	0	0	1	0	0	1
	AC010280.1	0	0	0	0	0	0
	AC010291.1	0	0	0	0	0	0
	AC010319.3	0	0	0	0	0	0
	AC010343.3	0	0	0	0	0	0
	AC010476.2	0	0	0	0	0	0
	AC010478.1	0	0	0	0	0	0
	AC010511.1	0	0	0	0	0	0
	AC010737.1	0	0	0	0	0	0
	AC010967.1	0	0	0	0	0	0
	AC010974.2	0	0	-1	-1	-1	0
	AC010991.1	0	0	0	0	0	0
	AC010997.3	0	-1	1	-1	0	1
	AC011008.1	0	0	0	0	0	0
	AC011029.1	0	0	0	0	0	0
	AC011246.1	-1	0	0	-1	0	1
	AC011287.1	-1	-1	-1	-1	-1	-1
	AC011287.2	-1	0	-1	0	-1	0
	AC011306.1	0	1	0	1	0	0
	AC011447.3	0	1	1	1	1	0
	AC011474.1	-1	-1	-1	-1	0	0
	AC011586.1	0	0	0	0	0	0
	AC011586.2	1	1	1	0	0	0
	AC011900.1	-1	-1	-1	-1	-1	0
	AC011901.1	0	0	0	0	0	0
	AC011990.1	0	0	0	0	0	0
	AC011995.2	-1	-1	0	-1	0	0
	AC012078.2	0	0	1	0	1	1
	AC012103.1	0	0	0	0	0	0
	AC012178.1	-1	0	-1	-1	-1	0
	AC012405.1	-1	0	1	1	-1	-1
	AC012409.2	0	0	-1	-1	0	-1
	AC012494.1	-1	1	-1	-1	-1	0
	AC012501.2	-1	-1	-1	0	-1	0
	AC012636.1	1	0	0	0	0	0
	AC013265.1	1	0	1	-1	0	0
	AC013287.1	-1	-1	-1	-1	-1	0
	AC013470.2	0	0	1	0	1	1
	AC013652.1	0	0	1	0	0	-1
	AC015522.1	0	0	-1	-1	-1	0
	AC015943.1	-1	0	-1	0	-1	0
	AC016042.1	0	-1	-1	-1	-1	-1
	AC016074.1	0	0	0	0	0	0
	AC016074.2	0	0	0	-1	-1	0
	AC016152.1	-1	1	0	0	0	0
	AC016383.2	0	0	0	0	0	0
	AC016556.1	0	0	0	0	0	0
	AC016598.1	0	0	0	0	0	0
	AC016598.2	0	0	0	0	-1	0
	AC016687.2	-1	0	-1	0	-1	0
	AC016687.3	0	0	0	0	-1	0
	AC016745.1	0	0	0	-1	1	0
	AC016766.1	1	1	1	0	1	0
	AC016987.1	-1	0	0	0	0	0
	AC017037.5	0	0	0	0	0	0
	AC018445.5	0	0	0	0	0	0
	AC018464.1	0	0	0	0	0	0
	AC018467.1	0	0	1	-1	0	1
	AC018616.1	1	0	0	1	0	-1
	AC018618.1	0	0	1	0	1	1
	AC018680.1	0	0	0	0	-1	0
	AC018697.1	-1	-1	-1	-1	-1	0
	AC018742.1	0	0	-1	-1	-1	1
	AC019068.1	1	1	1	1	1	0
	AC019117.1	1	1	0	0	-1	0
	AC019117.2	1	1	0	0	0	0
	AC019197.1	-1	0	0	-1	0	-1
	AC019211.1	-1	0	-1	-1	-1	0
	AC019330.1	0	0	1	-1	0	1
	AC020584.1	0	1	1	-1	0	0
	AC020637.1	-1	0	1	0	0	0
	AC020651.2	0	0	0	0	0	0
	AC020704.1	0	0	0	0	1	1
	AC020718.1	0	0	1	-1	1	1
	AC020891.2	0	0	0	0	0	0
	AC020916.1	1	1	1	0	1	0
	AC020930.1	0	0	0	0	0	0
	AC021134.1	-1	-1	-1	-1	-1	0
	AC021351.1	0	0	1	-1	0	0
	AC021504.1	0	1	0	0	0	0
	AC021546.1	0	0	0	0	0	0
	AC021594.2	0	0	0	0	0	-1
	AC021613.1	0	0	0	0	1	0
	AC021723.2	-1	0	0	0	0	0
	AC021851.1	0	0	0	0	0	0
	AC021851.2	0	1	0	0	0	0
	AC022031.2	-1	0	0	0	0	0
	AC022034.3	0	0	-1	0	0	0
	AC022101.1	-1	0	0	-1	0	0
	AC022126.1	0	0	0	0	0	0
	AC022325.2	-1	-1	-1	-1	-1	-1
	AC022433.1	1	0	1	0	1	0
	AC022523.1	0	0	0	0	1	0
	AC022634.2	0	0	0	0	0	0
	AC022655.1	0	0	-1	0	-1	0
	AC022893.2	0	0	-1	-1	-1	0
	AC022915.2	-1	0	0	0	0	0
	AC023095.1	-1	-1	-1	0	-1	-1
	AC023136.1	0	0	0	0	0	0
	AC023282.1	1	1	1	-1	0	1
	AC023421.2	-1	-1	0	-1	-1	0
	AC023480.1	-1	-1	-1	1	-1	-1
	AC023503.1	0	0	0	0	0	0
	AC023590.1	-1	-1	-1	-1	-1	-1
	AC023781.1	0	-1	-1	0	0	0
	AC023824.3	0	0	0	0	0	1
	AC023905.1	0	0	-1	0	-1	0
	AC024230.1	0	0	0	0	0	0
	AC024901.1	-1	-1	-1	-1	-1	-1
	AC025263.1	1	0	0	0	1	0
	AC025566.1	0	0	0	0	0	0
	AC025569.1	0	0	0	0	0	0
	AC025810.1	0	0	0	0	0	0
	AC025887.2	0	0	-1	0	0	0
	AC026116.1	0	0	0	0	0	0
	AC026316.5	-1	-1	-1	-1	-1	1
	AC026341.1	1	1	1	1	1	0
	AC026353.1	0	0	0	0	0	0
	AC026523.1	0	0	0	0	0	0
	AC027288.3	-1	-1	-1	-1	-1	-1
	AC034195.1	0	0	-1	0	0	0
	AC034268.2	-1	-1	-1	-1	-1	-1
	AC037433.1	0	0	1	0	0	0
	AC037486.1	0	0	1	0	0	0
	AC040168.1	0	-1	-1	0	0	0
	AC040174.1	-1	-1	0	0	-1	0
	AC044781.1	0	0	-1	-1	0	0
	AC044798.3	0	-1	0	0	0	0
	AC044810.2	1	1	0	0	0	0
	AC044893.1	0	0	-1	0	-1	0
	AC046195.1	0	0	0	-1	-1	0
	AC046195.2	0	0	0	0	0	0
	AC048352.1	0	0	0	0	0	0
	AC055733.2	0	0	-1	-1	-1	-1
	AC055788.1	0	0	0	0	0	0
	AC060765.1	-1	0	-1	-1	-1	0
	AC060765.2	-1	-1	-1	-1	-1	-1
	AC060834.2	0	0	0	-1	0	0
	AC061958.1	-1	0	-1	-1	-1	-1
	AC063944.1	0	0	0	1	0	0
	AC063980.1	0	0	0	0	0	0
	AC064834.1	0	0	0	0	0	0
	AC064875.1	1	0	1	-1	1	1
	AC067751.1	0	0	0	0	0	-1
	AC067956.1	-1	-1	-1	-1	-1	0
	AC068051.1	1	1	1	1	0	-1
	AC068286.2	0	0	0	1	0	0
	AC068305.2	0	0	0	0	0	0
	AC068308.1	1	-1	-1	0	-1	-1
	AC068633.1	0	-1	-1	0	-1	0
	AC068643.1	0	0	0	0	0	0
	AC068672.2	0	0	0	0	0	0
	AC068722.1	0	0	0	0	0	0
	AC068759.1	0	0	0	0	0	0
	AC068774.1	0	0	0	-1	0	0
	AC068875.1	0	0	1	0	0	0
	AC069133.1	-1	-1	-1	0	-1	0
	AC069228.1	-1	-1	-1	-1	-1	-1
	AC069277.1	0	1	1	0	1	0
	AC069410.1	0	0	0	0	0	0
	AC072062.1	0	0	0	0	0	0
	AC073050.1	0	0	0	1	1	-1
	AC073091.3	-1	-1	-1	0	-1	0
	AC073091.4	-1	-1	-1	0	-1	0
	AC073114.1	0	1	1	0	1	1
	AC073225.1	0	0	-1	-1	-1	-1
	AC073332.1	0	-1	-1	-1	-1	-1
	AC073365.1	-1	-1	-1	-1	-1	-1
	AC073529.1	0	0	1	1	0	1
	AC073941.1	0	0	1	1	0	-1
	AC073968.2	0	0	0	0	0	0
	AC073973.1	0	0	0	0	0	0
	AC074099.1	0	0	0	0	0	0
	AC074286.1	0	0	0	0	-1	0
	AC076968.2	0	0	0	0	0	0
	AC077690.1	1	-1	-1	1	0	-1
	AC078845.1	0	0	0	0	0	0
	AC078881.1	0	0	0	0	0	0
	AC078923.1	0	0	0	0	0	0
	AC078925.1	0	0	-1	0	0	0
	AC078980.1	0	0	0	0	0	0
	AC079015.1	1	0	0	0	-1	-1
	AC079031.2	0	0	0	0	0	0
	AC079052.1	-1	0	0	0	0	0
	AC079142.1	-1	1	1	-1	0	1
	AC079148.3	0	0	-1	0	0	0
	AC079154.1	0	0	0	0	-1	0
	AC079160.1	0	1	0	-1	1	0
	AC079163.2	0	0	-1	0	-1	0
	AC079298.3	-1	-1	-1	-1	-1	1
	AC079352.1	-1	-1	-1	-1	-1	-1
	AC079380.1	0	0	0	0	0	0
	AC079385.1	0	-1	1	0	-1	-1
	AC079465.1	1	1	1	0	1	0
	AC079467.1	0	0	0	0	0	1
	AC079584.1	1	1	1	0	0	0
	AC079760.1	-1	0	0	1	-1	-1
	AC079760.2	-1	1	0	-1	0	-1
	AC079772.1	0	0	0	0	0	0
	AC079793.1	1	1	1	0	0	0
	AC079950.1	1	0	1	1	0	0
	AC080079.2	0	-1	0	0	0	0
	AC080132.1	0	-1	0	0	0	0
	AC083837.1	0	1	1	0	1	0
	AC084361.1	-1	-1	-1	-1	-1	-1
	AC084740.1	0	0	0	0	0	0
	AC084816.1	0	0	0	0	0	0
	AC087242.1	0	0	0	0	0	0
	AC087280.2	-1	-1	-1	-1	-1	0
	AC087457.1	0	0	0	-1	0	0
	AC087490.1	0	0	0	0	0	0
	AC087516.2	0	1	0	0	1	0
	AC087564.1	0	0	1	1	1	-1
	AC087627.1	0	0	0	0	1	0
	AC087855.1	0	0	0	0	0	0
	AC087857.1	0	0	1	0	1	0
	AC087883.2	-1	-1	-1	-1	-1	0
	AC090015.1	0	0	-1	0	-1	0
	AC090125.1	0	0	0	0	0	0
	AC090348.1	0	0	0	0	0	0
	AC090403.1	0	0	0	0	0	0
	AC090531.1	-1	-1	-1	-1	-1	0
	AC090572.2	0	0	0	0	0	0
	AC090572.3	0	0	0	0	0	0
	AC090578.1	-1	-1	-1	0	-1	-1
	AC090579.1	1	-1	-1	-1	-1	-1
	AC090630.1	1	1	1	-1	0	0
	AC090709.1	-1	-1	-1	-1	-1	-1
	AC090791.1	0	0	0	0	1	0
	AC090796.1	0	0	1	0	1	0
	AC090809.1	0	1	0	0	1	0
	AC090826.2	0	0	0	0	0	0
	AC090993.1	0	0	0	0	0	0
	AC091074.3	0	0	0	0	0	0
	AC091078.1	0	-1	1	1	1	1
	AC091096.1	0	0	0	0	0	0
	AC091212.1	0	0	0	1	0	0
	AC091576.1	0	0	-1	0	0	0
	AC091826.2	-1	-1	-1	1	-1	-1
	AC091849.2	0	0	0	0	0	0
	AC091906.1	1	0	0	0	0	0
	AC091912.3	0	0	0	1	0	0
	AC091946.1	-1	-1	-1	-1	-1	0
	AC092040.1	0	0	-1	0	-1	-1
	AC092078.2	0	0	0	0	0	0
	AC092110.1	0	0	0	0	-1	0
	AC092114.1	0	0	0	0	0	0
	AC092131.1	1	1	1	1	0	0
	AC092353.2	0	0	0	1	0	1
	AC092422.1	-1	-1	-1	0	-1	0
	AC092445.1	0	0	0	0	-1	1
	AC092484.1	0	0	0	0	0	0
	AC092535.4	-1	-1	-1	-1	-1	0
	AC092542.1	0	0	0	0	0	0
	AC092546.1	0	0	0	0	0	0
	AC092590.1	0	0	0	0	0	0
	AC092598.1	0	0	0	0	0	0
	AC092640.1	0	0	0	0	0	0
	AC092652.1	1	1	1	0	0	0
	AC092652.2	1	1	1	0	0	0
	AC092675.1	0	0	0	0	0	0
	AC092810.3	0	0	0	0	0	0
	AC092819.1	0	0	0	0	0	0
	AC092821.3	1	0	0	1	0	1
	AC092924.2	-1	-1	-1	1	-1	-1
	AC092939.1	0	0	-1	-1	-1	0
	AC092957.1	1	1	1	-1	1	1
	AC092958.1	1	1	1	0	1	0
	AC092958.2	0	0	0	0	0	0
	AC092958.3	0	0	0	0	0	0
	AC092958.4	1	1	1	0	0	0
	AC092969.1	-1	-1	-1	-1	0	-1
	AC092979.1	0	0	0	0	0	0
	AC093295.1	0	0	0	0	0	0
	AC093298.2	0	0	1	0	0	0
	AC093459.1	0	0	0	0	0	0
	AC093515.1	0	0	0	0	0	0
	AC093523.1	0	0	0	0	0	0
	AC093581.1	0	0	0	0	0	0
	AC093607.1	-1	-1	-1	-1	-1	0
	AC093610.1	-1	-1	0	-1	-1	0
	AC093639.1	0	0	0	0	0	0
	AC093765.2	0	-1	-1	-1	0	0
	AC093765.3	0	-1	0	-1	0	0
	AC093765.4	0	0	0	0	0	0
	AC093766.1	0	0	0	0	0	0
	AC093772.1	0	0	0	0	0	0
	AC093791.2	0	0	0	0	0	0
	AC093817.1	0	0	0	0	0	0
	AC093817.2	-1	0	-1	-1	-1	0
	AC093843.1	-1	0	-1	0	-1	0
	AC093865.1	1	1	1	1	1	1
	AC093895.1	0	1	1	0	1	1
	AC093898.1	0	0	0	-1	0	0
	AC093912.1	0	0	0	0	0	0
	AC093916.1	0	0	0	0	0	0
	AC095060.1	-1	-1	-1	-1	-1	0
	AC096555.1	0	1	0	-1	0	0
	AC096570.1	-1	-1	-1	-1	-1	0
	AC096570.2	0	-1	0	0	-1	0
	AC096576.2	-1	-1	-1	-1	-1	-1
	AC096576.3	-1	-1	-1	-1	-1	0
	AC096589.1	0	0	0	0	0	0
	AC096637.1	0	0	0	0	0	0
	AC096639.1	0	0	0	0	0	0
	AC096711.2	0	1	0	-1	0	1
	AC096747.1	0	0	0	0	0	0
	AC096773.1	0	0	0	0	0	0
	AC097450.1	1	1	1	0	0	0
	AC097487.1	0	0	0	0	0	0
	AC097512.1	-1	0	-1	-1	-1	0
	AC097518.2	-1	0	0	-1	1	0
	AC097528.1	-1	-1	0	-1	0	0
	AC097652.1	0	0	0	0	0	0
	AC098588.3	-1	-1	-1	-1	-1	0
	AC098617.1	0	-1	-1	-1	-1	1
	AC098656.1	-1	0	0	0	0	0
	AC098829.1	1	0	-1	0	-1	-1
	AC099517.1	-1	0	-1	0	-1	0
	AC099520.1	0	0	0	0	0	0
	AC099560.1	1	1	1	0	1	1
	AC099788.1	-1	-1	-1	-1	-1	-1
	AC099792.1	-1	0	1	1	1	-1
	AC100768.1	0	0	0	0	0	0
	AC100801.1	0	0	0	0	0	0
	AC100803.4	0	0	0	0	0	0
	AC100849.1	0	1	0	-1	0	1
	AC103718.1	0	0	0	0	0	0
	AC103993.1	0	0	0	0	0	0
	AC104009.1	0	0	0	0	0	0
	AC104035.1	0	0	0	0	-1	0
	AC104041.1	-1	1	0	0	0	0
	AC104051.1	0	0	0	0	0	0
	AC104073.4	0	0	0	0	0	0
	AC104078.2	0	0	1	0	0	0
	AC104123.1	0	0	1	-1	1	0
	AC104248.1	0	0	0	0	-1	0
	AC104389.5	0	1	1	0	1	1
	AC104530.1	0	0	0	0	0	0
	AC104574.2	-1	0	1	-1	1	0
	AC104664.1	0	0	0	0	0	1
	AC104689.2	0	0	-1	0	-1	0
	AC104803.1	-1	0	0	0	-1	0
	AC105001.1	0	-1	0	-1	0	0
	AC105031.2	0	0	0	0	-1	0
	AC105094.2	0	0	0	0	0	0
	AC105180.2	0	0	0	0	0	0
	AC105213.1	0	0	0	0	0	0
	AC105230.1	0	0	0	0	-1	0
	AC105285.1	1	0	1	1	1	1
	AC105389.3	0	1	0	0	0	0
	AC105411.1	0	-1	0	-1	0	0
	AC105450.1	0	0	0	0	0	1
	AC105460.2	0	0	0	0	0	0
	AC106729.1	0	0	0	0	0	0
	AC106744.1	0	0	0	0	0	0
	AC106786.2	0	0	0	0	0	0
	AC106793.1	0	0	-1	0	0	0
	AC106795.3	0	0	0	0	0	0
	AC106798.1	0	1	0	0	0	0
	AC106845.1	0	1	-1	-1	0	0
	AC106865.2	1	1	1	0	0	0
	AC106900.1	0	0	0	0	0	0
	AC107208.1	0	0	0	0	0	0
	AC107223.1	-1	-1	-1	-1	-1	0
	AC107419.1	0	0	0	0	-1	1
	AC108134.2	0	0	0	0	0	0
	AC108169.1	0	0	0	-1	0	0
	AC108467.1	0	0	0	0	0	0
	AC108517.1	0	0	0	0	0	0
	AC108517.2	0	0	0	0	0	0
	AC108690.1	0	0	0	1	0	0
	AC108721.2	0	0	-1	0	-1	0
	AC108879.1	0	0	0	0	0	0
	AC109129.1	-1	-1	-1	0	0	0
	AC109439.2	0	0	0	0	1	0
	AC109441.1	-1	0	-1	0	-1	0
	AC109466.1	-1	-1	-1	-1	-1	-1
	AC109472.1	0	0	0	0	0	0
	AC109492.1	0	1	1	0	0	0
	AC109927.1	1	0	0	0	1	1
	AC110023.1	0	0	1	1	1	1
	AC110058.1	0	0	0	0	1	-1
	AC110285.1	0	0	-1	0	1	0
	AC110296.1	-1	-1	-1	-1	-1	-1
	AC110491.1	-1	-1	-1	-1	-1	0
	AC110491.2	0	0	0	0	0	0
	AC110611.2	0	0	0	0	0	0
	AC110614.1	0	0	0	0	0	0
	AC110992.1	-1	-1	-1	0	-1	0
	AC111006.1	-1	-1	-1	-1	-1	-1
	AC111198.1	0	0	0	0	0	0
	AC112206.2	0	0	0	1	0	0
	AC112481.2	-1	-1	-1	-1	-1	0
	AC112482.2	-1	-1	-1	-1	-1	0
	AC112493.1	-1	0	-1	-1	-1	1
	AC112721.2	0	0	0	0	0	0
	AC112770.1	-1	0	0	0	0	0
	AC113137.1	0	0	0	0	0	0
	AC113347.4	0	-1	0	0	0	0
	AC113370.1	0	0	0	0	0	0
	AC113383.1	1	0	1	-1	-1	-1
	AC113386.1	0	0	-1	-1	-1	0
	AC113414.1	-1	0	0	0	-1	1
	AC114316.1	1	1	0	0	0	0
	AC114689.3	0	0	0	1	0	0
	AC114757.1	0	0	0	0	0	0
	AC114930.1	0	0	-1	0	-1	0
	AC114971.1	1	1	1	1	-1	-1
	AC115282.1	0	0	0	0	0	1
	AC115622.1	0	-1	0	-1	-1	0
	AC116049.2	0	0	0	0	0	0
	AC116362.1	0	0	1	1	0	1
	AC116611.1	0	0	0	0	0	0
	AC116903.2	0	0	0	0	0	0
	AC117386.2	0	0	0	0	0	1
	AC117453.1	-1	-1	-1	-1	-1	0
	AC117461.1	0	0	-1	-1	-1	-1
	AC117464.1	-1	-1	0	-1	0	0
	AC117834.1	0	0	-1	-1	-1	-1
	AC119150.1	0	0	0	0	0	0
	AC119674.1	1	0	0	1	1	0
	AC119868.2	-1	0	-1	-1	-1	-1
	AC120193.1	1	0	0	-1	-1	0
	AC123912.4	0	0	0	0	0	0
	AC124254.2	-1	0	-1	0	0	-1
	AC124290.1	1	1	0	0	0	0
	AC124852.1	-1	-1	-1	-1	-1	-1
	AC124854.1	1	1	1	1	0	-1
	AC125613.1	0	-1	-1	0	-1	-1
	AC126121.3	0	0	0	0	0	0
	AC127526.2	0	0	1	0	1	0
	AC129926.2	0	0	0	0	0	0
	AC131571.1	0	0	0	-1	-1	-1
	AC131944.1	1	0	0	-1	-1	-1
	AC132153.1	1	1	1	-1	1	0
	AC132803.1	0	0	-1	-1	-1	0
	AC132807.2	0	0	0	0	0	0
	AC133485.7	0	0	0	0	0	0
	AC134312.1	0	0	0	0	0	-1
	AC134312.4	0	0	1	0	0	0
	AC137770.1	0	0	0	0	0	0
	AC137810.1	0	0	0	-1	-1	0
	AC138024.1	0	0	0	0	0	0
	AC138123.1	1	1	1	1	1	1
	AC138305.1	-1	-1	-1	-1	-1	0
	AC139720.1	-1	-1	-1	-1	-1	-1
	AC140168.1	1	0	1	0	0	1
	AC233296.1	-1	0	0	1	0	-1
	AC243571.2	0	0	0	0	0	0
	AC243829.2	0	0	0	0	0	0
	AC244502.1	0	0	1	1	1	0
	AC246817.1	1	1	1	1	1	0
	ACADL	0	0	0	-1	-1	1
	ACAN	1	1	1	0	1	0
	ACPP	0	0	0	-1	0	0
	ACSBG1	-1	-1	1	1	1	0
	ACSL1	1	1	1	-1	1	0
	ACSL3	-1	-1	-1	-1	1	0
	ACTA2	1	1	1	-1	1	0
	ACTC1	0	0	0	0	0	0
	ACTG1	-1	1	0	-1	0	-1
	ACTG2	0	0	0	0	0	0
	ACVR1C	-1	0	-1	-1	-1	-1
	ADAM12	1	0	1	-1	1	1
	ADAM28	1	1	1	-1	0	0
	ADAM29	0	0	0	0	0	0
	ADAMTS1	-1	0	-1	-1	0	-1
	ADAMTS12	0	0	1	1	1	0
	ADAMTS14	1	0	1	0	1	0
	ADAMTS16	0	-1	1	-1	1	0
	ADAMTS17	0	-1	-1	-1	-1	1
	ADAMTS18	0	-1	0	-1	-1	0
	ADAMTS19	-1	-1	-1	-1	-1	0
	ADAMTS2	1	1	1	0	1	1
	ADAMTS20	-1	0	-1	-1	0	0
	ADAMTS3	0	0	1	-1	0	1
	ADAMTS6	0	-1	1	1	1	-1
	ADAMTS9	0	0	1	-1	1	0
	ADAMTS9-AS2	1	0	1	0	1	0
	ADAMTSL1	0	-1	0	0	1	1
	ADAMTSL3	-1	-1	-1	-1	-1	1
	ADAMTSL4	1	1	1	0	0	1
	ADARB2	1	1	1	-1	1	-1
	ADCY1	-1	-1	-1	-1	-1	-1
	ADCY2	-1	-1	-1	1	-1	-1
	ADCY8	-1	-1	-1	1	-1	-1
	ADD3-AS1	-1	-1	-1	0	1	1
	ADGB	0	0	1	-1	1	1
	ADGRD1	0	0	0	-1	0	0
	ADGRD2	0	1	1	0	1	1
	ADGRE2	1	1	1	0	1	0
	ADGRF5	-1	-1	-1	-1	-1	-1
	ADGRG6	0	0	0	-1	1	0
	ADGRL2	-1	-1	-1	-1	-1	-1
	ADGRL4	1	1	1	0	1	0
	ADGRV1	-1	0	-1	0	-1	-1
	ADIRF	0	0	1	-1	1	1
	ADRA1A	-1	-1	-1	-1	0	1
	ADRA1B	-1	-1	-1	-1	-1	0
	AF121898.1	0	0	0	0	0	0
	AF130359.1	0	1	1	-1	0	0
	AF130417.1	0	0	0	0	0	0
	AF165147.1	0	0	0	-1	0	0
	AF212831.1	0	0	0	0	0	0
	AF233439.1	0	0	0	1	0	0
	AF241725.1	0	0	0	0	0	0
	AF279873.3	1	0	0	-1	0	0
	AFAP1L1	0	0	1	0	0	1
	AFF2	-1	-1	-1	0	-1	1
	AGBL1	-1	-1	0	-1	-1	0
	AGL	0	1	0	-1	-1	-1
	AGMO	-1	0	0	1	-1	1
	AGTR1	0	0	0	0	0	0
	AIPL1	0	0	0	0	0	0
	AJ009632.2	-1	-1	-1	-1	-1	-1
	AJAP1	-1	-1	-1	-1	-1	-1
	AK5	-1	-1	-1	-1	-1	-1
	AKAIN1	1	0	0	0	0	0
	AKAP12	1	-1	0	-1	1	-1
	AKAP13	1	1	1	1	1	1
	AKR1B10	0	0	0	0	0	0
	AL008633.1	-1	-1	-1	-1	-1	1
	AL022068.1	0	0	1	1	0	0
	AL022097.1	0	0	0	-1	0	0
	AL024495.1	-1	0	-1	-1	-1	1
	AL031073.2	0	0	0	0	0	1
	AL033504.1	-1	0	-1	-1	-1	-1
	AL033523.1	0	0	0	0	0	0
	AL033539.2	-1	-1	-1	-1	-1	0
	AL034397.3	0	0	0	0	-1	0
	AL034427.1	0	0	0	0	0	0
	AL035401.1	0	0	0	1	0	0
	AL035446.2	1	1	1	0	1	1
	AL049651.1	0	0	0	0	0	0
	AL050403.2	1	1	1	1	1	1
	AL078590.2	-1	0	-1	0	-1	0
	AL078602.1	0	0	1	1	0	0
	AL078604.4	0	0	0	-1	0	0
	AL096794.1	-1	-1	-1	-1	-1	0
	AL096799.1	0	0	0	0	0	0
	AL096854.1	-1	0	0	-1	0	-1
	AL109809.5	-1	-1	-1	-1	-1	-1
	AL109924.2	0	0	0	0	0	0
	AL109930.1	-1	-1	-1	-1	-1	-1
	AL110292.1	0	0	-1	-1	0	0
	AL117329.1	-1	-1	-1	0	0	0
	AL121827.1	1	1	0	0	0	0
	AL121904.2	0	0	0	0	0	0
	AL121999.1	0	0	0	0	0	0
	AL132633.1	1	0	1	0	0	0
	AL132655.3	0	0	0	0	0	0
	AL133166.1	-1	-1	-1	-1	0	0
	AL133346.1	-1	-1	-1	-1	-1	0
	AL133538.1	0	0	0	1	0	-1
	AL135878.1	-1	-1	-1	-1	-1	0
	AL136114.1	-1	-1	-1	-1	-1	0
	AL136119.1	0	0	0	0	0	0
	AL136129.1	0	0	0	0	0	0
	AL136171.2	0	0	-1	-1	-1	-1
	AL136234.1	0	0	0	0	0	0
	AL136441.1	0	0	0	0	0	0
	AL136456.1	0	0	0	0	0	0
	AL136962.1	0	0	0	0	0	1
	AL136985.3	0	0	0	0	0	0
	AL137017.1	1	1	0	-1	-1	0
	AL137100.3	0	0	0	0	0	0
	AL137139.2	-1	0	1	-1	-1	1
	AL138694.1	0	0	0	0	0	0
	AL138701.2	-1	0	-1	-1	-1	0
	AL138789.1	0	0	0	0	0	0
	AL138826.1	0	0	0	0	0	0
	AL138828.1	1	0	-1	-1	-1	-1
	AL138927.1	0	0	-1	0	-1	0
	AL138997.1	0	0	0	0	0	0
	AL139023.1	0	0	0	0	0	0
	AL139090.1	0	0	0	0	0	0
	AL139220.2	1	1	1	0	1	0
	AL139231.1	0	0	0	1	0	0
	AL139351.3	0	0	0	0	0	1
	AL139379.1	0	0	-1	-1	0	1
	AL139383.1	1	1	1	1	1	1
	AL139815.1	0	0	1	-1	-1	0
	AL157359.2	0	0	0	0	0	0
	AL157378.1	0	0	0	0	0	0
	AL157778.1	0	0	0	0	0	0
	AL157829.1	0	0	-1	-1	-1	0
	AL157886.1	-1	-1	-1	-1	-1	-1
	AL157944.1	-1	-1	-1	-1	-1	-1
	AL158038.1	0	0	0	0	0	0
	AL158058.1	0	0	-1	1	1	0
	AL158064.1	0	-1	0	-1	0	-1
	AL158077.2	1	1	1	0	-1	0
	AL159156.1	0	0	0	0	0	0
	AL160272.1	-1	-1	0	0	0	0
	AL160408.3	0	0	0	0	0	0
	AL161431.1	0	0	0	0	0	0
	AL161629.1	0	0	0	0	0	0
	AL161646.1	1	1	0	0	0	0
	AL161757.4	0	0	0	0	0	0
	AL161908.1	0	1	1	0	1	0
	AL162414.1	0	0	0	0	0	0
	AL162464.1	0	0	0	0	0	0
	AL162493.1	-1	-1	-1	-1	-1	0
	AL162718.1	0	0	0	0	0	0
	AL162719.1	-1	-1	-1	0	-1	0
	AL163541.1	-1	0	-1	-1	-1	-1
	AL163636.1	0	0	0	0	1	0
	AL163974.1	0	0	0	0	0	0
	AL353052.1	0	0	0	0	0	0
	AL353138.1	1	1	1	0	1	1
	AL353586.1	0	0	-1	0	-1	0
	AL353595.1	0	0	-1	-1	-1	0
	AL353604.1	-1	0	0	0	0	0
	AL353709.1	-1	-1	-1	-1	-1	0
	AL353747.4	0	0	0	0	0	0
	AL353784.1	1	-1	-1	-1	-1	-1
	AL354771.1	1	-1	-1	-1	-1	-1
	AL354809.1	0	0	0	0	0	0
	AL354821.1	0	0	0	0	0	0
	AL355347.1	-1	-1	-1	-1	-1	0
	AL355612.1	0	0	-1	0	-1	-1
	AL355672.1	-1	-1	-1	-1	-1	0
	AL355835.1	0	-1	-1	-1	-1	-1
	AL355838.1	0	0	-1	0	-1	1
	AL355997.1	0	0	0	0	0	0
	AL356022.1	0	0	0	0	0	0
	AL356108.1	0	0	0	0	0	0
	AL356124.1	-1	1	0	-1	0	0
	AL356234.2	0	0	0	0	0	0
	AL356295.1	-1	-1	-1	-1	-1	0
	AL356737.2	0	-1	-1	-1	-1	0
	AL357093.2	0	0	1	-1	1	1
	AL357375.1	0	0	0	0	0	0
	AL357507.1	0	0	0	0	1	1
	AL357522.1	-1	0	-1	-1	-1	0
	AL357832.1	0	0	0	0	0	0
	AL357873.1	-1	-1	-1	-1	-1	-1
	AL358335.2	0	0	0	0	0	0
	AL358944.1	0	0	1	1	1	0
	AL359091.1	0	-1	-1	1	-1	0
	AL359208.1	0	0	0	0	0	0
	AL359220.1	0	0	0	0	0	1
	AL359232.1	0	0	0	0	0	0
	AL359436.1	-1	0	-1	0	0	0
	AL359546.1	0	0	0	0	0	0
	AL359636.2	0	0	0	0	0	1
	AL359649.1	0	0	0	-1	1	0
	AL359894.1	0	0	0	0	0	0
	AL360015.1	1	1	1	0	1	0
	AL365255.1	0	0	-1	0	0	0
	AL365259.1	1	1	1	1	0	-1
	AL365295.1	0	1	0	0	0	1
	AL365295.2	0	0	0	0	0	0
	AL390719.2	1	1	0	0	0	0
	AL390755.1	1	0	1	1	1	1
	AL390783.1	1	0	1	1	0	0
	AL390800.1	0	0	0	0	0	0
	AL390957.1	0	0	0	-1	0	0
	AL391117.1	0	-1	-1	-1	-1	-1
	AL391415.1	0	0	0	0	0	0
	AL391704.1	0	0	0	0	0	0
	AL391832.4	0	1	1	0	1	1
	AL391840.1	-1	-1	-1	-1	-1	-1
	AL392023.2	0	-1	-1	-1	-1	-1
	AL392086.3	-1	-1	-1	-1	-1	-1
	AL392172.2	0	0	0	0	-1	0
	AL442163.1	0	0	-1	-1	-1	0
	AL442636.1	0	0	0	0	0	0
	AL445207.1	-1	-1	-1	0	-1	0
	AL445250.1	-1	-1	-1	-1	0	-1
	AL445255.1	1	0	0	0	0	0
	AL445259.1	0	0	0	0	0	0
	AL445426.1	1	0	1	0	0	1
	AL445433.2	0	0	-1	-1	0	-1
	AL445526.1	-1	-1	-1	-1	-1	0
	AL445623.2	-1	-1	-1	-1	-1	0
	AL450332.1	0	0	0	1	0	0
	AL450345.2	-1	0	-1	1	1	-1
	AL450352.1	0	0	-1	0	-1	0
	AL451129.1	0	0	0	0	0	0
	AL512308.1	-1	-1	-1	-1	0	0
	AL513166.1	0	0	-1	1	-1	-1
	AL513210.1	0	0	0	0	0	0
	AL583785.1	0	0	1	1	1	1
	AL583808.1	-1	0	-1	0	-1	0
	AL583827.1	-1	-1	0	0	-1	0
	AL589693.1	-1	1	0	0	0	0
	AL589740.1	-1	-1	-1	1	-1	-1
	AL590006.1	0	-1	-1	-1	-1	0
	AL590381.1	0	0	0	0	0	0
	AL590550.1	0	0	-1	0	0	0
	AL590652.1	0	0	0	1	0	1
	AL590807.1	-1	-1	-1	-1	-1	-1
	AL590814.1	0	0	0	0	0	0
	AL590867.1	0	0	0	0	-1	0
	AL591115.1	0	0	0	0	0	0
	AL591463.1	0	0	0	0	0	0
	AL591501.1	-1	-1	-1	-1	-1	1
	AL591519.1	-1	-1	0	-1	-1	0
	AL591686.2	1	0	1	1	1	1
	AL592043.1	-1	-1	-1	-1	-1	0
	AL592156.2	0	0	0	0	-1	0
	AL592295.3	0	0	0	0	0	0
	AL592429.2	0	0	-1	0	-1	0
	AL596087.2	0	-1	0	-1	1	-1
	AL596451.1	-1	-1	-1	-1	-1	-1
	AL603840.1	0	0	0	0	-1	0
	AL606923.2	0	0	1	0	1	1
	AL606970.2	0	0	0	0	0	0
	AL627316.1	-1	-1	-1	0	-1	-1
	AL645944.2	0	0	0	0	0	0
	AL646090.2	1	0	0	0	1	0
	AL691420.1	0	1	0	0	0	0
	AL713851.1	0	0	0	0	1	0
	AL732437.3	0	0	0	0	0	1
	AL807742.1	-1	-1	-1	0	-1	-1
	AL929091.1	0	0	0	0	0	0
	AL929601.1	0	0	0	0	0	0
	ALDH1A1	-1	-1	-1	-1	-1	0
	ALDH1A2	1	0	1	1	0	-1
	ALDH1L1	0	0	1	-1	1	1
	ALK	0	0	1	0	1	1
	ALKAL1	0	0	0	0	0	0
	ALKAL2	0	1	0	-1	0	0
	ALOX15B	1	0	0	0	1	0
	ALOX5	1	1	1	-1	1	0
	ALPK1	1	0	1	-1	1	1
	ALPK2	0	0	0	0	0	0
	AMER2	-1	0	-1	-1	-1	-1
	AMPH	-1	-1	-1	-1	-1	0
	ANGPT1	-1	0	1	-1	1	0
	ANGPT2	1	0	0	-1	0	-1
	ANGPTL4	-1	-1	0	-1	0	-1
	ANK1	0	0	-1	-1	1	-1
	ANKRD1	0	0	0	0	0	0
	ANKRD10	1	1	1	1	1	0
	ANKRD22	1	0	0	0	1	1
	ANKRD30A	0	0	0	0	0	0
	ANKRD30B	-1	-1	-1	-1	-1	-1
	ANKRD30BL	-1	-1	-1	-1	-1	-1
	ANKRD33B	-1	-1	-1	-1	-1	0
	ANKRD34B	0	0	0	0	0	0
	ANKRD34C-AS1	0	-1	-1	-1	-1	0
	ANKRD55	1	0	0	-1	0	-1
	ANKRD62	0	0	0	0	0	0
	ANLN	0	-1	0	0	1	0
	ANO2	-1	1	0	-1	1	1
	ANO3	-1	-1	-1	-1	-1	-1
	ANO4	-1	-1	-1	-1	0	-1
	ANOS1	1	1	1	1	1	0
	ANPEP	0	0	0	0	1	1
	ANXA1	0	0	1	-1	1	1
	ANXA2	1	1	1	-1	1	1
	AOAH	1	1	1	0	1	0
	AP000146.1	0	0	0	0	0	0
	AP000282.1	0	0	0	1	1	0
	AP000331.1	1	1	1	0	1	0
	AP000459.1	0	1	0	0	0	0
	AP000462.1	0	0	-1	-1	-1	-1
	AP000527.1	0	0	0	0	0	0
	AP000676.5	0	0	0	0	0	0
	AP000820.2	0	0	0	0	0	0
	AP000829.1	-1	0	0	-1	0	-1
	AP000943.2	0	0	0	-1	-1	0
	AP000997.3	0	0	0	0	0	0
	AP001021.3	-1	0	-1	1	-1	-1
	AP001037.1	0	0	0	0	0	0
	AP001046.1	0	0	0	0	0	0
	AP001122.1	0	0	0	0	0	0
	AP001207.3	0	0	0	0	0	0
	AP001341.1	0	0	0	0	0	0
	AP001636.3	1	1	1	1	1	1
	AP001825.1	-1	-1	-1	-1	-1	-1
	AP001977.1	0	0	1	1	1	0
	AP001993.1	-1	-1	-1	-1	-1	0
	AP002370.2	-1	-1	-1	-1	-1	-1
	AP002518.2	0	0	0	-1	0	-1
	AP002989.1	1	0	1	0	1	1
	AP003049.2	-1	-1	-1	1	-1	0
	AP003066.1	0	0	-1	-1	-1	0
	AP003108.1	0	0	0	0	0	0
	AP003121.1	0	0	0	0	0	0
	AP003123.1	0	0	1	0	0	1
	AP003464.1	-1	-1	-1	-1	-1	-1
	AP003900.1	0	0	0	1	0	0
	AP005202.2	0	0	0	0	0	0
	AP005203.1	-1	0	-1	0	0	0
	AP005230.1	0	0	0	0	0	0
	AP005262.2	0	0	0	0	0	0
	AP005901.5	-1	0	0	-1	-1	0
	AP1S2	0	1	1	-1	1	-1
	AP1S3	0	0	-1	-1	0	-1
	APBB1IP	1	0	1	-1	0	0
	APCDD1	0	0	-1	-1	0	0
	APCDD1L-DT	1	0	1	0	1	0
	APLN	0	0	0	0	0	0
	APLNR	1	1	1	-1	1	1
	APOC1	1	1	1	0	1	0
	APOC2	1	0	1	0	0	0
	APOD	1	1	1	-1	1	-1
	APOE	1	0	0	0	1	0
	APOLD1	0	0	1	1	1	1
	AQP4	1	-1	1	-1	0	1
	AQP4-AS1	-1	-1	0	-1	-1	-1
	AREG	0	1	0	0	0	0
	ARHGAP10	1	1	0	-1	1	1
	ARHGAP11A	0	0	0	1	0	0
	ARHGAP11B	0	0	1	1	1	1
	ARHGAP15	1	1	1	-1	1	0
	ARHGAP18	1	1	1	-1	1	1
	ARHGAP20	0	-1	-1	-1	-1	1
	ARHGAP22	1	0	1	-1	1	0
	ARHGAP24	1	1	1	-1	1	0
	ARHGAP25	1	1	1	-1	1	0
	ARHGAP28	0	1	0	0	-1	0
	ARHGAP29	1	-1	1	-1	1	-1
	ARHGAP29-AS1	0	0	0	0	0	0
	ARHGAP31	1	0	0	1	1	1
	ARHGAP42	1	1	1	1	1	-1
	ARHGAP44	-1	-1	-1	-1	-1	-1
	ARHGAP6	1	0	1	-1	0	-1
	ARHGEF26	1	0	1	1	1	1
	ARHGEF28	-1	-1	0	1	0	1
	ARHGEF9	-1	-1	-1	-1	0	0
	ARL15	-1	-1	1	0	1	1
	ARL4D	0	0	0	-1	-1	0
	ARL6IP1	-1	-1	-1	-1	-1	-1
	ARMC3	1	1	1	-1	1	1
	ARMC4	0	0	1	-1	1	1
	ARPP21	0	-1	-1	-1	-1	-1
	ARRDC3-AS1	0	0	1	1	0	0
	ARSJ	1	0	1	-1	1	0
	ASB15	0	0	0	0	0	0
	ASIC2	-1	-1	-1	-1	-1	-1
	ASPM	0	1	1	1	1	1
	ASXL3	-1	0	0	1	0	0
	ATAD2	0	-1	0	0	0	1
	ATF3	1	1	1	0	1	0
	ATOH7	0	0	0	0	-1	0
	ATP10A	-1	-1	-1	-1	-1	0
	ATP10B	1	1	1	-1	1	0
	ATP11A	1	0	1	1	1	-1
	ATP11C	0	1	1	1	0	1
	ATP13A4	-1	-1	-1	-1	1	0
	ATP1A2	-1	-1	-1	-1	1	-1
	ATP1B3	0	0	0	0	-1	-1
	ATP23	-1	-1	-1	-1	0	0
	ATP2A3	0	0	0	0	0	0
	ATP5MC1	-1	0	-1	-1	-1	-1
	ATP5MC2	0	1	0	-1	0	0
	ATP6V0D2	0	0	0	0	0	0
	ATP6V1C2	0	1	0	0	0	0
	ATP8A1	-1	0	-1	-1	-1	-1
	ATP8A2	-1	-1	-1	-1	-1	-1
	ATP8B4	1	0	1	-1	-1	0
	ATRNL1	-1	-1	-1	1	-1	-1
	AURKA	0	0	0	0	0	0
	AUTS2	-1	1	1	1	1	1
	AUXG01000058.1	-1	-1	-1	-1	-1	-1
	AXDND1	0	1	1	0	0	0
	AZGP1	1	1	1	0	1	0
	B2M	1	1	1	-1	1	1
	B4GALNT3	-1	0	-1	1	0	0
	B4GALT6	0	0	-1	-1	-1	-1
	BACE2	0	0	1	1	1	0
	BAG3	1	1	1	0	0	0
	BAIAP2	-1	0	-1	-1	-1	-1
	BANK1	0	0	0	-1	0	1
	BARD1	1	1	1	1	1	0
	BARHL1	0	0	0	0	0	0
	BASP1-AS1	-1	-1	-1	-1	0	0
	BBOX1-AS1	0	0	1	1	0	1
	BCAS1	1	1	1	-1	1	0
	BCAT1	1	1	0	-1	1	-1
	BCHE	1	0	0	1	0	0
	BCL11A	-1	-1	-1	0	-1	-1
	BCL11B	0	0	0	1	0	-1
	BCL2A1	1	0	0	0	0	0
	BCL6B	0	0	0	0	0	0
	BDKRB2	0	0	0	0	0	0
	BDNF	-1	-1	-1	-1	-1	-1
	BEST3	1	1	1	1	1	0
	BHLHE22	0	0	-1	0	0	0
	BICC1	-1	0	1	0	0	1
	BICDL1	-1	-1	-1	-1	-1	-1
	BIRC3	0	0	0	0	0	0
	BIRC5	1	1	1	0	1	0
	BLACAT1	0	0	0	0	0	0
	BLK	0	0	0	0	0	0
	BLNK	1	1	1	0	0	1
	BMP5	0	0	1	0	1	1
	BMP6	0	0	0	1	0	1
	BMPER	-1	-1	-1	-1	-1	1
	BMPR1B	0	1	1	0	1	1
	BNC2	0	1	1	-1	1	1
	BOC	0	0	1	1	1	1
	BRCA2	0	0	0	1	0	1
	BRINP1	-1	-1	-1	-1	-1	-1
	BRINP2	-1	-1	-1	-1	-1	-1
	BRINP3	1	-1	0	-1	-1	-1
	BRIP1	0	1	0	1	1	1
	BTBD11	-1	1	1	-1	0	1
	BTF3	1	1	1	-1	0	0
	BTNL8	0	0	0	0	0	0
	BTNL9	-1	0	0	-1	-1	1
	BUB1	0	0	0	1	0	0
	BUB1B	0	0	0	0	0	1
	BX276092.9	0	-1	0	0	0	0
	BX284613.2	1	1	1	-1	0	0
	BX640514.2	0	0	0	0	0	0
	C10orf90	1	0	-1	1	0	0
	C12orf40	-1	-1	-1	-1	-1	-1
	C12orf74	0	0	0	0	0	0
	C14orf39	1	1	1	1	1	1
	C15orf48	0	0	0	0	0	0
	C19orf48	0	1	0	0	0	0
	C1orf158	0	0	1	0	1	1
	C1orf87	1	0	1	0	1	0
	C1QA	1	1	1	-1	1	1
	C1QB	1	1	1	-1	1	1
	C1QC	1	1	1	0	1	0
	C1QL1	1	1	1	0	1	0
	C22orf34	1	1	1	0	1	0
	C2CD4B	0	0	0	0	0	0
	C2orf83	0	0	0	0	0	0
	C3	1	1	1	-1	1	0
	C3orf52	0	0	0	0	0	1
	C3orf67-AS1	-1	0	-1	-1	-1	-1
	C3orf79	0	0	0	0	0	0
	C4orf50	-1	-1	-1	-1	-1	0
	C4orf54	0	0	0	0	0	0
	C5orf17	1	-1	0	-1	0	-1
	C5orf64	0	0	-1	0	1	0
	C5orf66	0	0	0	0	0	-1
	C5orf66-AS1	0	0	0	0	0	0
	C6orf141	-1	0	0	0	0	0
	C7	0	1	0	0	1	0
	C7orf33	0	0	0	0	0	0
	C8orf34	1	-1	1	-1	-1	1
	C8orf34-AS1	0	0	1	0	0	1
	C8orf37-AS1	-1	-1	1	-1	-1	-1
	C9orf135	0	0	1	0	0	0
	CA10	1	-1	-1	-1	-1	-1
	CA12	0	0	1	0	1	0
	CA2	0	1	1	0	0	0
	CA4	-1	-1	-1	-1	-1	-1
	CA8	-1	-1	-1	-1	-1	0
	CABCOCO1	0	-1	1	0	0	1
	CABLES1	-1	0	-1	-1	0	0
	CABP1	-1	-1	-1	-1	-1	0
	CABP5	0	0	0	0	0	0
	CABP7	1	1	1	0	0	0
	CACHD1	1	1	1	1	0	1
	CACNA1B	-1	-1	-1	-1	-1	-1
	CACNA1E	-1	-1	-1	-1	-1	-1
	CACNA1H	0	0	0	-1	0	0
	CACNA2D1	-1	1	0	-1	-1	-1
	CACNA2D3	-1	-1	0	-1	-1	1
	CACNA2D4	0	1	1	0	0	0
	CACNG2	-1	-1	-1	0	0	0
	CACNG3	-1	-1	-1	-1	-1	-1
	CACNG5	0	0	-1	-1	1	0
	CADPS	0	0	-1	0	-1	-1
	CADPS2	0	-1	-1	-1	-1	1
	CALB1	-1	-1	-1	-1	-1	-1
	CALB2	-1	0	-1	-1	-1	0
	CALCB	0	-1	-1	-1	-1	0
	CALCR	0	0	-1	0	0	0
	CALCRL	1	0	1	1	1	0
	CALN1	0	-1	-1	-1	1	1
	CAMK2A	-1	-1	-1	-1	-1	-1
	CAMK4	-1	-1	-1	-1	-1	-1
	CAMP	0	0	0	0	0	0
	CAPS	0	0	1	1	1	1
	CARD11	0	0	0	0	0	0
	CARD18	-1	1	0	-1	1	0
	CARMIL1	-1	0	0	-1	1	-1
	CARMN	0	0	0	0	0	0
	CASC1	0	0	1	-1	1	1
	CASC11	0	0	0	-1	0	0
	CASC15	-1	-1	-1	1	-1	0
	CASC17	0	0	0	0	-1	0
	CASC2	0	0	1	1	0	0
	CASC20	0	0	0	0	0	0
	CASC6	0	0	0	0	0	0
	CASC9	0	0	0	0	0	0
	CASR	0	0	0	0	0	0
	CASZ1	1	1	1	-1	1	0
	CAV1	1	1	1	0	1	0
	CAV3	0	0	0	0	-1	-1
	CAVIN2	0	0	-1	0	0	0
	CBLN1	0	-1	-1	-1	-1	0
	CBLN2	-1	-1	-1	-1	-1	-1
	CBLN3	0	0	0	0	0	0
	CCBE1	0	0	1	0	1	0
	CCDC102B	0	0	0	1	0	-1
	CCDC141	-1	-1	-1	0	-1	-1
	CCDC144NL-AS1	-1	0	-1	-1	0	0
	CCDC150	0	0	0	1	0	1
	CCDC168	-1	-1	-1	0	-1	0
	CCDC170	1	1	1	-1	1	1
	CCDC172	0	0	0	0	0	0
	CCDC178	-1	0	1	1	1	0
	CCDC187	1	1	1	0	0	1
	CCDC195	0	0	0	0	0	0
	CCDC198	0	0	1	0	1	0
	CCDC26	1	1	1	-1	1	0
	CCDC3	-1	0	-1	0	-1	0
	CCDC39	0	0	1	-1	0	1
	CCDC68	-1	-1	-1	-1	-1	0
	CCDC85A	-1	-1	-1	1	-1	-1
	CCDC88C	0	1	1	1	1	1
	CCK	-1	-1	-1	-1	-1	-1
	CCL14	0	0	0	0	0	0
	CCL18	0	0	0	0	0	0
	CCL19	0	0	0	0	0	0
	CCL2	1	1	1	0	1	1
	CCL20	0	0	0	0	0	0
	CCL3	1	1	0	0	-1	0
	CCL3L1	1	0	0	0	-1	0
	CCL4	1	1	0	0	-1	0
	CCL4L2	1	0	0	0	-1	0
	CCL5	0	0	0	0	1	0
	CCL8	0	0	0	0	0	0
	CCN1	1	1	1	0	1	0
	CCN2	1	1	1	-1	1	0
	CCN4	0	0	0	-1	1	0
	CCNB1	0	0	0	0	0	0
	CCNB2	0	1	0	0	0	0
	CCND1	1	1	1	-1	1	1
	CCND2	-1	1	0	1	1	1
	CCNJL	0	0	0	0	0	0
	CCSER1	-1	-1	-1	-1	-1	-1
	CD109	0	-1	1	-1	1	-1
	CD14	1	1	1	0	1	0
	CD163	1	1	1	0	1	1
	CD163L1	0	1	1	-1	1	1
	CD1C	0	0	0	0	0	0
	CD2	0	0	0	0	0	0
	CD24	0	1	0	-1	0	0
	CD247	0	1	0	0	0	0
	CD28	0	0	0	0	0	0
	CD300LB	0	0	0	0	0	0
	CD34	0	0	0	0	0	1
	CD36	0	-1	0	-1	0	0
	CD38	-1	0	1	1	-1	0
	CD3D	0	0	0	0	0	0
	CD3G	0	0	0	0	0	0
	CD44	1	1	1	-1	1	1
	CD52	0	0	0	0	0	0
	CD53	1	0	1	-1	0	0
	CD55	0	0	0	-1	0	-1
	CD69	1	0	0	0	0	0
	CD7	0	0	0	0	0	0
	CD72	0	1	1	0	0	1
	CD74	1	1	1	-1	1	1
	CD83	1	1	1	0	-1	0
	CD84	1	1	1	-1	1	1
	CD86	1	1	1	-1	0	0
	CD93	1	0	1	0	1	1
	CD96	1	1	0	1	1	0
	CDA	0	0	0	0	0	1
	CDC20	0	0	0	1	0	0
	CDC20B	0	0	0	0	0	0
	CDC25C	0	0	0	0	0	0
	CDC45	0	0	0	0	0	1
	CDCA2	0	0	0	1	1	0
	CDCA7	0	1	0	0	0	0
	CDCA8	0	0	0	0	0	0
	CDCP1	1	1	1	0	1	0
	CDH10	0	-1	-1	-1	-1	-1
	CDH11	1	0	1	1	1	1
	CDH12	-1	-1	-1	-1	-1	-1
	CDH13	0	-1	-1	-1	1	-1
	CDH18	-1	-1	-1	-1	-1	-1
	CDH18-AS1	0	0	0	-1	-1	0
	CDH19	1	1	1	-1	1	-1
	CDH20	1	1	-1	-1	1	-1
	CDH22	-1	-1	-1	-1	-1	-1
	CDH23	0	0	0	-1	0	1
	CDH4	-1	-1	1	-1	1	-1
	CDH5	0	0	0	0	0	1
	CDH6	-1	-1	-1	-1	-1	-1
	CDH7	-1	-1	-1	-1	-1	-1
	CDH8	-1	-1	-1	-1	-1	-1
	CDH9	-1	-1	-1	-1	-1	-1
	CDHR1	-1	0	-1	-1	-1	0
	CDHR3	-1	-1	1	0	0	0
	CDHR4	0	0	0	0	0	0
	CDK1	0	1	1	0	0	0
	CDK15	0	0	0	0	0	0
	CDK4	0	0	0	-1	1	0
	CDKN2A	1	1	1	0	1	1
	CDKN2B-AS1	1	1	1	-1	1	0
	CDKN3	0	0	0	0	0	0
	CELF2	-1	-1	-1	-1	-1	1
	CELF2-AS2	0	-1	-1	-1	-1	-1
	CELF4	-1	-1	-1	-1	-1	-1
	CELSR1	0	0	1	1	1	1
	CEMIP	0	-1	-1	-1	-1	1
	CEMIP2	-1	-1	1	1	1	0
	CENPE	0	0	0	1	1	0
	CENPF	1	1	1	1	1	1
	CENPI	0	0	0	0	0	0
	CENPK	0	1	1	1	1	1
	CENPP	0	-1	0	1	1	1
	CENPU	0	1	1	1	1	0
	CEP126	0	0	1	-1	-1	1
	CEP128	1	1	1	1	1	1
	CEP152	1	0	1	1	1	1
	CEP55	0	0	0	0	0	0
	CERKL	1	0	1	0	0	1
	CERNA2	1	0	1	0	1	0
	CERS3-AS1	0	0	0	0	0	0
	CFAP100	0	0	1	-1	1	1
	CFAP157	0	0	1	0	1	1
	CFAP161	0	-1	0	-1	0	0
	CFAP221	-1	-1	1	-1	0	1
	CFAP299	0	0	1	-1	1	1
	CFAP43	0	0	1	0	1	1
	CFAP44	0	0	1	1	1	1
	CFAP45	0	1	1	0	1	1
	CFAP46	-1	-1	1	-1	0	1
	CFAP47	-1	0	1	-1	1	1
	CFAP52	0	0	1	-1	1	1
	CFAP54	1	1	1	0	1	1
	CFAP58	0	0	1	0	0	0
	CFAP61	0	0	1	1	1	1
	CFAP70	-1	-1	1	-1	0	1
	CFAP73	0	0	1	0	1	1
	CFAP77	0	1	1	0	1	1
	CFAP97D2	0	0	1	0	0	0
	CFD	0	0	0	0	1	0
	CFH	1	0	0	0	1	0
	CGNL1	1	0	1	-1	0	1
	CH25H	1	0	0	0	-1	0
	CHCHD2	-1	1	-1	-1	-1	-1
	CHD5	-1	-1	-1	-1	1	-1
	CHEK1	0	0	0	0	0	0
	CHGA	-1	-1	-1	-1	-1	-1
	CHGB	-1	-1	-1	-1	-1	-1
	CHI3L1	1	1	1	0	1	1
	CHI3L2	1	1	1	0	1	1
	CHIT1	0	0	0	1	0	0
	CHL1-AS2	0	0	1	1	1	0
	CHODL	0	0	1	0	1	1
	CHRM2	-1	-1	-1	-1	0	-1
	CHRM3	-1	0	-1	-1	-1	-1
	CHRM3-AS2	0	-1	-1	-1	-1	-1
	CHRM5	-1	-1	-1	-1	-1	-1
	CHRNA4	0	0	-1	-1	-1	0
	CHRNA7	-1	0	0	0	0	0
	CHST8	0	1	0	-1	1	0
	CHST9	0	-1	0	1	1	1
	CHSY3	-1	-1	-1	-1	-1	1
	CKAP2	0	0	0	1	0	1
	CKAP2L	0	0	0	1	1	0
	CKS2	1	1	1	0	0	0
	CLDN11	1	0	0	-1	1	1
	CLDN14	0	0	0	0	0	0
	CLDN3	1	1	1	0	1	0
	CLDN5	0	1	0	-1	0	0
	CLEC10A	0	0	0	0	0	0
	CLEC12A	1	0	0	0	1	0
	CLEC1A	0	0	0	0	0	1
	CLEC5A	0	0	1	0	0	0
	CLEC7A	1	1	1	-1	0	0
	CLECL1	1	0	1	0	1	1
	CLGN	0	1	0	-1	0	0
	CLIC4	1	1	1	1	1	0
	CLIC6	1	1	0	0	1	1
	CLMP	1	0	0	-1	1	1
	CLNK	0	0	0	0	0	0
	CLSPN	0	0	0	1	0	0
	CLSTN2	-1	0	0	1	-1	-1
	CLVS1	-1	-1	-1	-1	0	-1
	CLVS2	-1	-1	-1	-1	-1	-1
	CLYBL	-1	0	1	-1	0	1
	CMKLR1	1	0	1	0	1	-1
	CMPK2	1	1	1	-1	0	1
	CMTM8	0	-1	-1	-1	-1	0
	CMYA5	1	0	0	-1	1	0
	CNBD1	0	1	0	0	0	0
	CNDP1	0	0	-1	-1	-1	0
	CNGA1	0	0	0	0	0	0
	CNGB1	0	0	-1	-1	0	0
	CNIH3	0	-1	0	1	1	-1
	CNKSR2	-1	-1	-1	-1	-1	-1
	CNKSR3	1	0	1	1	1	0
	CNN1	0	0	0	0	0	0
	CNR1	1	-1	-1	-1	-1	-1
	CNTLN	0	1	1	0	0	1
	CNTN3	-1	-1	-1	-1	-1	-1
	CNTN4	-1	-1	-1	-1	-1	0
	CNTN5	-1	-1	-1	-1	-1	-1
	CNTN6	0	-1	-1	-1	-1	-1
	CNTNAP2	-1	-1	-1	-1	-1	-1
	CNTNAP3	-1	-1	0	-1	0	-1
	CNTNAP4	-1	-1	-1	-1	-1	0
	CNTNAP5	-1	0	-1	-1	-1	-1
	COBLL1	-1	0	1	-1	1	1
	COL11A1	1	0	-1	-1	-1	1
	COL12A1	-1	-1	-1	-1	0	-1
	COL13A1	0	-1	0	0	0	-1
	COL14A1	0	0	0	-1	0	0
	COL15A1	1	0	0	0	0	0
	COL18A1	0	1	1	-1	1	-1
	COL19A1	1	1	1	-1	-1	-1
	COL1A1	0	0	1	-1	1	1
	COL1A2	0	1	1	-1	1	1
	COL20A1	1	1	0	0	1	0
	COL21A1	-1	-1	1	-1	0	0
	COL22A1	1	0	1	0	1	0
	COL23A1	-1	0	1	-1	1	1
	COL24A1	-1	-1	-1	-1	-1	-1
	COL25A1	-1	-1	-1	-1	-1	0
	COL26A1	-1	-1	-1	-1	-1	0
	COL27A1	1	1	1	0	1	1
	COL2A1	0	0	0	0	1	1
	COL3A1	0	1	1	0	1	1
	COL4A1	1	1	1	0	1	0
	COL4A2	1	1	1	0	1	-1
	COL4A3	0	-1	-1	-1	-1	-1
	COL4A4	0	0	-1	-1	-1	-1
	COL4A6	-1	0	1	0	1	1
	COL5A2	0	0	1	0	1	0
	COL6A1	1	1	1	-1	1	1
	COL6A3	0	0	0	-1	1	0
	COL8A1	1	1	1	0	1	1
	COL9A1	1	0	-1	-1	0	0
	COL9A3	1	1	1	-1	1	0
	COLEC10	0	0	0	0	0	0
	COLEC12	1	1	1	-1	1	1
	COLGALT2	1	0	0	1	1	-1
	CORIN	0	0	0	0	-1	0
	COX6A1	-1	0	-1	-1	-1	-1
	COX7B2	0	0	0	0	0	0
	COX7C	-1	1	-1	-1	-1	-1
	CP	1	1	1	-1	1	0
	CPA6	1	0	0	0	1	1
	CPB1	0	0	0	0	0	0
	CPED1	0	0	0	-1	0	-1
	CPLX3	0	0	0	-1	0	0
	CPLX4	0	0	0	0	0	0
	CPM	1	1	1	-1	1	1
	CPNE4	-1	-1	-1	-1	-1	-1
	CPNE5	-1	0	-1	-1	1	-1
	CPS1	0	1	1	0	1	1
	CPXM2	0	0	1	0	0	1
	CR1	0	0	0	0	0	0
	CRABP1	0	0	0	1	0	1
	CRB1	-1	-1	1	1	-1	0
	CREB5	-1	0	1	1	1	1
	CREG2	-1	-1	-1	-1	-1	-1
	CRHBP	-1	-1	-1	-1	-1	0
	CRHR1	0	0	-1	-1	0	0
	CRIM1	0	1	1	1	1	1
	CRIP1	1	1	1	0	1	1
	CRISPLD1	1	0	1	0	1	1
	CRISPLD2	-1	-1	-1	-1	0	-1
	CRLF1	1	1	1	-1	1	1
	CROCC2	0	-1	1	0	0	1
	CRTAC1	-1	-1	-1	0	-1	-1
	CRX	0	0	0	0	0	0
	CRYAB	1	1	1	0	1	-1
	CRYBG1	1	0	0	-1	1	-1
	CRYBG3	0	1	1	1	0	-1
	CRYM	-1	-1	-1	-1	-1	-1
	CSF1R	1	0	1	-1	0	0
	CSF2RA	1	0	0	0	0	1
	CSF3	0	0	-1	0	-1	0
	CSF3R	1	1	1	-1	1	0
	CSRP2	1	1	1	0	1	0
	CST2	0	0	0	0	0	0
	CTNNA3	1	-1	-1	0	-1	1
	CTTNBP2	0	0	0	-1	-1	-1
	CTXND1	-1	-1	-1	-1	1	-1
	CU104787.1	0	0	0	0	0	0
	CUTA	-1	0	-1	-1	-1	-1
	CUX2	-1	-1	-1	-1	0	0
	CUZD1	0	0	0	1	0	0
	CX3CR1	1	0	1	-1	0	0
	CXCL1	0	0	0	0	0	0
	CXCL10	0	0	0	0	0	0
	CXCL11	0	0	0	0	0	0
	CXCL13	0	0	0	0	0	0
	CXCL14	-1	-1	-1	-1	-1	-1
	CXCL2	-1	-1	-1	-1	-1	0
	CXCL3	0	0	0	0	0	0
	CXCL8	0	0	0	0	-1	0
	CXCL9	0	0	0	0	0	0
	CXorf21	1	0	1	0	0	0
	CXXC4-AS1	0	0	-1	-1	0	0
	CYBB	1	1	1	-1	1	1
	CYP11B1	0	0	0	0	0	0
	CYP19A1	0	0	0	0	0	0
	CYP1B1	0	0	0	-1	0	0
	CYP1B1-AS1	1	0	0	0	1	1
	CYP24A1	0	0	0	0	0	0
	CYP27C1	0	0	0	0	0	0
	CYP2C18	0	0	0	0	0	0
	CYSLTR2	0	0	0	0	0	0
	CYTH3	0	0	0	-1	0	-1
	CYTIP	1	1	1	0	1	0
	CYTOR	1	0	1	-1	1	-1
	CYYR1	0	0	0	0	0	1
	DAAM2	-1	-1	-1	-1	-1	-1
	DAB1	-1	-1	-1	-1	-1	-1
	DACH1	1	1	1	-1	-1	0
	DACH2	-1	1	-1	-1	-1	-1
	DACT2	1	0	0	0	1	0
	DAP	1	1	1	1	1	1
	DAPP1	1	0	1	0	0	0
	DBF4	0	0	0	1	0	0
	DBX1	0	0	0	0	0	0
	DCC	0	0	-1	-1	-1	-1
	DCDC1	1	1	1	1	1	1
	DCDC2	-1	0	1	-1	1	0
	DCDC2C	0	0	1	0	1	1
	DCHS2	-1	-1	-1	-1	-1	0
	DCN	-1	-1	-1	-1	0	-1
	DCSTAMP	0	0	0	0	0	0
	DCT	0	0	0	-1	0	0
	DCX	0	0	-1	1	0	0
	DDR2	1	0	1	0	1	1
	DDX31	1	1	1	0	1	1
	DDX58	1	1	1	1	1	1
	DDX60	1	1	1	0	1	1
	DDX60L	1	1	1	0	1	1
	2024-12-01	1	1	1	0	1	0
	DEFB1	0	0	0	0	0	0
	DEK	1	1	1	1	1	0
	DENND3	1	0	1	-1	1	1
	DEPDC1	-1	0	0	0	0	0
	DEPDC1B	0	0	0	1	0	0
	DEPP1	0	-1	0	0	0	-1
	DEPTOR	0	0	-1	-1	0	1
	DGCR9	0	-1	-1	-1	-1	0
	DGKB	-1	-1	-1	-1	-1	-1
	DGKG	1	0	0	-1	1	0
	DGKK	0	0	0	0	0	0
	DHCR7	0	-1	-1	-1	0	-1
	DHRS3	0	0	1	1	1	1
	DHRS9	0	0	-1	0	-1	0
	DIAPH3	0	0	1	1	1	1
	DIAPH3-AS1	0	0	0	0	0	0
	DIO2	-1	-1	-1	0	0	0
	DIO3	0	0	0	0	0	0
	DIPK2A	0	0	0	-1	-1	-1
	DIPK2B	0	0	0	0	0	0
	DISC1	1	1	0	1	1	1
	DISC1FP1	0	0	-1	-1	-1	0
	DISP3	0	1	0	-1	0	0
	DKK2	-1	-1	-1	-1	0	0
	DLC1	-1	0	-1	-1	0	-1
	DLEU1	1	1	1	1	1	0
	DLEU7	1	0	0	-1	0	-1
	DLGAP1-AS4	-1	-1	-1	-1	-1	-1
	DLGAP1-AS5	-1	-1	-1	-1	-1	0
	DLGAP2	-1	-1	-1	-1	-1	1
	DLGAP5	0	0	1	1	0	0
	DLK1	0	0	0	0	0	0
	DLL4	0	0	0	0	0	0
	DLX6-AS1	-1	-1	-1	-1	1	-1
	DMRTA2	0	1	0	0	0	0
	DNA2	0	0	0	1	0	0
	DNAAF1	0	-1	1	-1	0	1
	DNAH11	1	1	1	0	1	1
	DNAH12	0	0	1	1	1	1
	DNAH3	0	-1	1	-1	0	0
	DNAH5	0	0	1	-1	1	1
	DNAH6	-1	-1	1	0	0	1
	DNAH7	-1	-1	1	-1	0	1
	DNAH9	0	-1	1	-1	1	1
	DNAI1	0	0	1	-1	1	1
	DNAI2	0	0	1	0	1	1
	DNAJA4	0	-1	-1	-1	-1	0
	DNMBP	1	0	1	0	1	0
	DNTT	0	1	0	0	0	0
	DOCK2	1	1	1	-1	1	1
	DOCK5	1	-1	1	-1	1	1
	DOCK8	1	1	1	-1	0	0
	DOK6	-1	-1	-1	-1	-1	-1
	DPEP1	0	0	0	0	0	0
	DPF3	1	0	1	1	1	-1
	DPH6-DT	0	0	1	1	0	1
	DPP10	-1	-1	-1	-1	-1	-1
	DPP10-AS1	-1	0	-1	-1	-1	-1
	DPP10-AS3	-1	-1	0	-1	-1	-1
	DPP4	0	0	1	0	1	0
	DPYD-AS1	1	1	0	-1	-1	-1
	DPYS	0	0	0	-1	0	0
	DRAXIN	0	1	0	0	0	-1
	DRICH1	0	1	0	1	0	0
	DSCAM	0	-1	-1	-1	-1	-1
	DSCR4	0	0	0	0	0	0
	DSG2-AS1	0	0	0	0	0	0
	DSG3	0	0	0	0	0	0
	DSP	1	1	1	0	1	1
	DTHD1	1	1	1	0	1	1
	DTL	0	1	0	1	1	1
	DUSP10	0	0	1	1	0	0
	DUXAP8	0	0	0	1	1	0
	DYNC1I1	-1	-1	-1	-1	-1	-1
	DYSF	0	-1	0	0	-1	0
	E2F7	1	1	1	1	1	1
	EBF1	1	1	1	1	1	1
	EBF2	0	0	0	0	0	0
	EBF3	0	1	0	-1	0	1
	ECEL1	0	0	0	0	0	0
	ECT2	0	0	0	0	0	0
	EDA	0	-1	0	-1	-1	1
	EDAR	0	0	0	0	0	0
	EDIL3	0	1	0	-1	-1	-1
	EDN1	0	0	-1	0	0	-1
	EDN3	0	0	0	0	0	0
	EDNRA	1	1	1	-1	1	1
	EEF1A1	1	1	1	-1	1	1
	EEF1B2	0	1	0	-1	-1	-1
	EEF1G	1	1	1	0	1	1
	EEF2	1	1	1	-1	1	1
	EEPD1	1	1	1	1	1	1
	EFCAB1	0	1	1	-1	1	1
	EFEMP1	1	0	1	1	1	1
	EFHC2	0	0	1	-1	1	1
	EFNA5	-1	0	-1	-1	-1	1
	EGF	-1	-1	0	-1	-1	0
	EGFL7	-1	-1	-1	-1	-1	0
	EGFLAM	0	1	0	-1	0	1
	EGLN3	0	0	1	0	1	-1
	EGR1	1	0	1	-1	0	0
	EGR2	1	1	1	0	0	0
	EGR3	1	0	-1	-1	-1	-1
	EHD4	1	1	1	-1	1	1
	EIF4B	0	1	0	-1	0	0
	ELANE	0	0	0	0	0	0
	ELAVL2	-1	-1	-1	-1	-1	-1
	ELAVL4	-1	-1	-1	1	-1	-1
	ELL2	0	0	1	-1	0	-1
	ELN	-1	0	1	-1	0	1
	ELOVL2	-1	1	0	1	1	1
	ELOVL5	1	1	1	0	1	0
	ELOVL7	0	0	-1	-1	0	-1
	EMCN	0	0	0	0	0	0
	EML6	-1	-1	-1	0	-1	-1
	EMP1	1	1	1	0	1	1
	EMX2OS	-1	-1	-1	-1	-1	-1
	ENC1	-1	-1	-1	-1	-1	-1
	ENG	1	1	1	0	1	1
	ENOX2	0	0	0	0	1	1
	ENPEP	0	0	0	0	0	0
	ENPP1	1	1	0	-1	0	-1
	ENPP2	0	0	1	0	0	1
	ENPP6	-1	-1	-1	-1	0	1
	ENTHD1	0	0	0	0	0	0
	ENTPD1	1	1	1	0	1	0
	EOMES	1	1	1	0	0	0
	EPAS1	1	1	1	-1	1	1
	EPB41	1	1	0	0	-1	0
	EPB41L4A	1	1	1	1	1	1
	EPHA3	-1	-1	-1	-1	0	-1
	EPHA4	-1	-1	-1	-1	-1	-1
	EPHA5	-1	-1	-1	-1	-1	-1
	EPHA6	-1	-1	-1	-1	-1	-1
	EPHA7	-1	0	-1	-1	-1	0
	EPHA8	-1	0	0	-1	0	0
	EPHB1	0	-1	-1	1	-1	0
	EPHB2	0	1	0	1	1	0
	EPSTI1	1	1	1	0	1	1
	ERBB4	1	1	1	-1	0	0
	ERC2	-1	-1	-1	-1	-1	-1
	EREG	0	0	0	0	0	0
	ERG	0	-1	0	0	0	0
	ERMN	0	0	-1	0	-1	0
	ERN1	0	1	0	0	0	0
	ERRFI1	-1	0	0	-1	1	-1
	ERVMER61-1	0	0	0	0	0	0
	ESCO2	0	0	0	0	0	0
	ESM1	0	0	0	0	0	0
	ESPL1	0	0	0	0	0	0
	ESPN	0	1	0	0	0	0
	ESR1	0	0	0	-1	-1	1
	ESRP1	0	0	0	0	0	0
	ESRRG	0	1	1	-1	1	-1
	ESYT2	0	0	0	-1	0	-1
	ETNPPL	-1	-1	-1	-1	-1	-1
	ETS1	1	1	1	1	1	1
	EVC	0	-1	1	1	1	0
	EVX2	0	0	0	0	0	0
	EXO1	0	0	0	1	1	0
	EXPH5	-1	-1	0	-1	-1	-1
	EYA1	-1	-1	1	1	0	1
	EYA2	-1	1	1	-1	1	1
	EYA4	0	0	1	-1	1	0
	EYS	-1	1	-1	-1	-1	1
	EZH2	1	1	1	1	1	1
	EZR	-1	0	1	0	1	0
	F11-AS1	-1	-1	-1	-1	-1	1
	F13A1	1	1	1	0	1	1
	F3	1	0	1	1	1	0
	F5	-1	-1	-1	-1	-1	0
	FAAH2	-1	0	-1	1	0	1
	FAM111B	0	0	0	1	0	1
	FAM124B	0	0	0	0	0	0
	FAM135B	1	0	1	0	0	-1
	FAM149A	0	0	0	-1	0	0
	FAM153CP	-1	-1	-1	-1	-1	0
	FAM160A1	1	-1	1	-1	0	1
	FAM163A	-1	-1	-1	-1	1	0
	FAM189A1	-1	-1	1	-1	-1	0
	FAM189A2	-1	-1	1	-1	-1	-1
	FAM198B-AS1	0	0	1	-1	1	0
	FAM20A	1	1	1	0	1	1
	FAM230C	0	0	0	0	0	0
	FAM241A	-1	-1	0	-1	0	-1
	FAM30A	0	0	0	0	0	0
	FAM3B	0	0	0	0	0	0
	FAM78B	0	-1	-1	-1	0	-1
	FAM81B	0	0	1	-1	1	1
	FAM83D	0	0	0	0	0	0
	FANCI	-1	-1	-1	1	0	0
	FAP	-1	-1	0	0	1	-1
	FAR2	0	0	-1	-1	1	0
	FARS2	1	1	1	1	1	0
	FAT1	0	0	1	0	1	0
	FAT2	0	-1	-1	-1	-1	0
	FAT4	0	0	1	-1	0	1
	FAU	0	1	1	-1	1	0
	FBL	1	1	1	-1	0	0
	FBLN1	0	0	0	0	0	-1
	FBN2	0	1	1	1	1	1
	FBN3	1	1	1	0	1	1
	FBP2	0	1	0	0	0	0
	FBXO32	-1	-1	0	-1	0	-1
	FCER1A	0	0	0	0	0	0
	FCGBP	1	1	1	0	1	1
	FCGR2A	1	1	1	0	0	0
	FCGR3A	1	1	1	0	1	1
	FCGR3B	0	0	0	0	0	0
	FCRL1	0	0	0	0	0	0
	FCRL5	0	0	0	0	0	0
	FENDRR	0	0	0	0	0	0
	FER1L6-AS1	0	0	0	0	0	0
	FER1L6-AS2	-1	0	0	0	-1	0
	FERMT1	1	0	-1	-1	0	0
	FEZF1	0	0	0	0	0	0
	FEZF1-AS1	0	0	0	0	0	0
	FEZF2	-1	-1	-1	-1	-1	0
	FGB	0	0	0	0	0	0
	FGD2	0	0	0	-1	0	1
	FGD4	1	1	1	-1	1	1
	FGF10	0	0	0	0	0	0
	FGF12	-1	-1	-1	-1	-1	-1
	FGF13	-1	1	1	-1	1	0
	FGF5	0	-1	-1	0	0	0
	FGFR2	0	0	1	1	1	1
	FGL1	0	0	0	0	0	1
	FGL2	1	0	1	0	1	1
	FHAD1	0	-1	1	-1	1	1
	FHL2	-1	-1	-1	-1	-1	-1
	FHL5	0	0	0	0	0	-1
	FIBCD1	0	0	0	0	0	0
	FIGN	1	1	1	1	1	1
	FILIP1	0	-1	0	-1	-1	0
	FILIP1L	1	1	0	-1	-1	-1
	FIRRE	0	1	1	1	1	1
	FKBP5	0	0	-1	-1	1	1
	FLG	1	0	0	0	1	0
	FLI1	1	0	1	-1	1	1
	FLRT2	-1	-1	-1	-1	-1	-1
	FLT1	0	1	1	0	1	0
	FLT3	0	-1	0	-1	0	0
	FLVCR2	1	1	1	0	1	-1
	FMN1	-1	0	-1	-1	0	0
	FMO2	1	1	1	0	1	0
	FMOD	0	0	0	0	1	1
	FN1	0	1	1	0	1	1
	FNDC1	0	-1	0	0	1	-1
	FOLH1	0	0	-1	0	1	0
	FOS	1	1	1	-1	1	1
	FOSB	0	0	0	-1	-1	0
	FOXCUT	0	0	0	0	0	0
	FOXL2	0	0	0	0	0	0
	FOXO1	-1	-1	0	-1	0	1
	FOXP2	-1	-1	-1	-1	-1	-1
	FPR3	1	1	1	0	1	0
	FRAS1	-1	0	-1	-1	0	1
	FREM1	0	1	1	1	1	1
	FREM2	1	1	1	1	1	1
	FRMD3	1	0	1	0	1	0
	FRMD4A	0	-1	-1	0	0	1
	FRMD4B	1	1	1	-1	1	1
	FRMD6-AS2	0	0	0	0	-1	0
	FRMPD1	0	0	-1	-1	0	0
	FRMPD2	-1	-1	1	-1	1	0
	FRMPD4	-1	-1	-1	-1	-1	-1
	FRY	1	0	0	1	-1	1
	FRZB	0	0	0	-1	0	1
	FSHR	1	0	0	0	0	0
	FST	0	0	0	0	1	0
	FSTL4	-1	-1	-1	-1	-1	-1
	FSTL5	0	0	-1	-1	-1	-1
	FTCD	0	0	0	0	0	0
	FTL	1	1	1	-1	1	0
	FUT3	0	0	0	0	0	0
	FUT9	0	-1	-1	1	-1	-1
	FXYD2	1	1	0	0	0	0
	FYB1	1	1	1	-1	1	1
	FYB2	-1	0	-1	-1	-1	0
	FZD1	0	1	0	-1	0	1
	GABRA1	-1	-1	-1	-1	-1	-1
	GABRA2	-1	-1	-1	-1	-1	-1
	GABRA4	-1	-1	-1	-1	-1	-1
	GABRA5	-1	-1	-1	-1	-1	-1
	GABRA6	-1	-1	-1	-1	-1	0
	GABRB1	-1	-1	-1	-1	1	0
	GABRB2	-1	-1	-1	-1	-1	-1
	GABRB3	-1	-1	-1	-1	-1	-1
	GABRG1	-1	-1	-1	-1	-1	-1
	GABRG2	-1	-1	-1	-1	-1	-1
	GABRG3	-1	0	-1	-1	0	-1
	GABRG3-AS1	-1	0	-1	-1	-1	0
	GABRR2	0	0	0	0	0	0
	GABRR3	0	0	0	0	0	0
	GACAT1	0	0	0	0	0	0
	GACAT2	0	0	0	0	0	0
	GAD1	1	0	1	1	0	-1
	GAD2	-1	-1	-1	-1	-1	-1
	GADL1	0	1	0	0	0	0
	GALNT13	0	0	-1	1	-1	-1
	GALNT14	-1	-1	-1	0	-1	-1
	GALNT15	1	1	1	0	0	-1
	GALNT17	-1	-1	1	-1	1	-1
	GALNT18	-1	-1	-1	-1	-1	-1
	GALNT5	1	1	1	0	0	0
	GALNT9	-1	-1	-1	-1	-1	0
	GALNTL6	-1	-1	0	-1	-1	-1
	GALR1	0	0	-1	0	0	-1
	GAP43	0	-1	-1	-1	-1	-1
	GAS2	0	0	0	-1	0	0
	GAS2L3	0	0	1	1	1	1
	GAS5	1	1	1	-1	0	-1
	GAS6-AS1	0	0	1	0	0	-1
	GBP1	1	1	1	0	1	1
	GBP2	1	1	1	0	0	0
	GCGR	0	1	0	0	0	0
	GCH1	0	0	1	0	0	0
	GDA	-1	-1	-1	-1	-1	-1
	GDNF	1	1	0	0	0	0
	GDNF-AS1	1	0	0	1	0	0
	GEM	1	0	1	-1	0	0
	GFOD1	-1	-1	-1	-1	-1	-1
	GFPT2	-1	-1	0	-1	0	-1
	GFRA1	0	0	0	0	0	-1
	GFRA2	-1	-1	0	-1	0	-1
	GGT5	1	1	1	0	1	0
	GHR	0	0	0	-1	-1	0
	GIHCG	0	0	1	-1	1	0
	GIPR	0	0	0	0	0	0
	GJA1	-1	-1	0	0	0	0
	GJA3	0	0	0	0	0	0
	GJA5	0	0	0	0	0	0
	GK5	0	1	-1	-1	-1	1
	GLCE	1	0	-1	-1	-1	1
	GLDC	1	-1	1	0	1	-1
	GLDN	0	1	1	0	0	0
	GLI2	0	-1	1	1	1	1
	GLI3	-1	-1	1	1	0	1
	GLIS1	0	0	0	0	1	0
	GLIS3	0	-1	1	-1	1	1
	GLP1R	0	0	0	0	0	0
	GLRA1	0	1	1	1	0	0
	GLRA2	-1	-1	-1	-1	0	-1
	GLRA3	-1	-1	-1	-1	-1	-1
	GLYATL1	1	0	0	0	0	0
	GLYATL2	0	-1	-1	1	0	-1
	GLYCTK-AS1	1	1	1	1	1	0
	GMNC	1	0	1	0	0	0
	GMPR	0	1	1	-1	0	1
	GNA14	-1	0	-1	-1	1	-1
	GNA14-AS1	-1	0	-1	-1	1	-1
	GNAL	-1	0	-1	-1	-1	0
	GNAT1	0	0	0	0	0	0
	GNB3	0	1	0	0	0	0
	GNG4	0	0	0	1	0	-1
	GNGT1	1	1	1	-1	1	0
	GNGT2	0	0	0	0	0	0
	GNLY	0	1	0	0	0	0
	GPA33	0	0	0	0	0	0
	GPAT3	0	0	0	0	0	0
	GPC3	0	1	1	0	1	1
	GPC5	-1	0	0	-1	1	1
	GPC5-AS2	0	-1	-1	0	-1	0
	GPC6	-1	0	-1	-1	-1	1
	GPC6-AS1	-1	0	-1	0	-1	0
	GPD1	0	-1	0	-1	1	0
	GPNMB	-1	0	-1	-1	0	0
	GPR139	1	1	1	1	0	0
	GPR149	0	-1	-1	0	0	0
	GPR156	-1	0	0	1	-1	0
	GPR160	0	0	0	0	0	0
	GPR17	0	0	0	-1	1	0
	GPR174	0	0	0	0	0	0
	GPR183	1	1	1	0	0	0
	GPR34	1	0	0	-1	0	0
	GPR39	1	0	1	0	1	0
	GPRIN3	1	1	1	-1	0	0
	GPSM1	0	1	0	0	0	0
	GPX6	0	0	0	0	0	0
	GRAMD1B	0	1	1	-1	1	1
	GRAP2	0	0	0	0	0	0
	GRB10	-1	-1	0	-1	1	0
	GREB1L	0	-1	1	-1	0	0
	GREM2	-1	-1	-1	-1	-1	-1
	GRHL2	0	0	0	0	0	0
	GRIA1	-1	-1	-1	0	1	-1
	GRID2	1	0	-1	-1	-1	-1
	GRIK1	0	-1	-1	-1	-1	0
	GRIK2	0	-1	-1	1	-1	-1
	GRIK3	1	0	0	1	1	-1
	GRIN2A	-1	-1	-1	-1	-1	-1
	GRIN2B	-1	-1	-1	-1	-1	-1
	GRIN3A	-1	-1	-1	-1	-1	-1
	GRIP1	-1	0	-1	-1	-1	0
	GRIP2	-1	-1	0	-1	1	1
	GRM1	-1	-1	-1	-1	-1	-1
	GRM3	-1	0	-1	-1	-1	-1
	GRM4	1	-1	0	-1	0	0
	GRM6	0	0	0	0	0	0
	GRM8	-1	0	-1	-1	-1	-1
	GRP	0	0	-1	0	0	0
	GRPR	0	0	0	0	0	0
	GRXCR1	1	1	0	0	0	0
	GSDMC	0	0	0	0	0	0
	GSE1	0	1	1	0	1	1
	GSG1	0	0	0	-1	-1	0
	GSG1L	-1	-1	-1	-1	0	0
	GTSE1	0	0	0	0	0	0
	GUCY1A1	-1	-1	-1	-1	-1	1
	GUCY1A2	0	1	-1	0	0	-1
	GUCY2F	0	0	0	0	0	0
	GULP1	-1	-1	-1	0	-1	-1
	GXYLT2	0	0	0	-1	0	1
	GYG2	0	-1	1	0	1	1
	GZMA	0	0	0	0	0	0
	GZMB	0	0	0	0	0	0
	GZMH	0	0	0	0	0	0
	GZMK	0	0	0	0	0	0
	H1FX	0	0	0	0	0	0
	H2AFZ	-1	0	-1	-1	-1	-1
	H3F3A	1	1	1	-1	1	0
	H3F3B	1	1	1	-1	1	0
	HAPLN1	-1	0	1	0	1	0
	HAS2	1	1	1	0	1	1
	HAS2-AS1	1	0	0	-1	0	0
	HBA1	0	0	0	0	0	0
	HBA2	0	0	0	0	0	0
	HBB	0	0	0	0	0	0
	HCK	1	0	1	0	0	1
	HCLS1	1	1	1	-1	1	1
	HCN1	-1	-1	-1	-1	-1	-1
	HCRTR2	0	0	0	0	0	0
	HDAC2-AS2	0	0	-1	1	0	-1
	HDAC9	0	0	-1	-1	-1	0
	HECW2	0	-1	-1	-1	-1	1
	HEG1	0	0	1	1	1	1
	HELLS	1	1	1	1	1	1
	HERC5	1	1	1	-1	1	1
	HERC6	1	0	1	-1	0	1
	HES4	1	1	1	0	0	-1
	HES5	0	0	-1	1	-1	0
	HES6	-1	1	0	1	0	0
	HEYL	0	0	0	0	0	0
	HGF	1	1	1	0	0	0
	HHAT	0	0	1	1	1	1
	HHIP	1	0	-1	0	0	1
	HIF1A-AS3	1	0	1	-1	1	1
	HINT1	-1	-1	-1	-1	-1	-1
	HIP1	1	1	1	1	1	1
	HIST1H1B	1	1	0	0	0	0
	HIST1H1C	0	1	1	1	1	0
	HIST1H1D	0	1	0	1	0	0
	HIST1H1E	0	0	0	0	0	0
	HIST1H2AB	0	0	0	0	0	0
	HIST1H2AC	0	1	1	1	1	0
	HIST1H2AE	0	0	0	0	0	0
	HIST1H2AH	0	0	0	0	0	0
	HIST1H2AJ	0	0	0	0	0	0
	HIST1H2BB	0	0	0	0	0	0
	HIST1H2BD	0	1	0	1	0	0
	HIST1H3B	0	0	0	0	0	0
	HIST1H3D	0	1	0	0	0	0
	HIST1H3J	0	0	0	0	0	0
	HIST1H4C	0	0	-1	-1	-1	-1
	HIST3H2A	0	0	0	-1	0	0
	HJURP	0	0	0	0	0	0
	HK2	0	0	1	0	0	0
	HKDC1	0	0	1	-1	0	0
	HLA-B	1	1	1	0	1	1
	HLA-C	1	1	1	-1	1	0
	HLA-DPA1	1	1	1	0	1	1
	HLA-DQA1	1	1	1	0	1	1
	HLA-DQB1	1	1	1	0	1	1
	HLA-DRA	1	1	1	-1	1	1
	HLA-DRB1	1	1	1	0	1	1
	HLF	-1	-1	-1	-1	-1	1
	HLX-AS1	0	0	0	0	0	0
	HMCN1	0	0	0	0	0	-1
	HMGA1	0	1	0	-1	0	0
	HMGA2	1	0	1	0	1	1
	HMGA2-AS1	1	0	0	0	1	0
	HMGB2	1	1	1	0	1	1
	HMGCLL1	-1	-1	-1	-1	-1	0
	HMGCS1	-1	-1	-1	-1	-1	0
	HMGN2	1	1	1	0	0	0
	HMMR	0	0	1	1	0	1
	HMOX1	1	0	1	0	0	0
	HNF4G	1	0	1	0	1	0
	HNRNPA1	1	1	1	0	0	0
	HOMER1	-1	-1	-1	-1	-1	-1
	HOPX	-1	-1	-1	-1	1	-1
	HOXD13	0	0	0	0	0	0
	HP	0	0	0	0	0	0
	HPGD	0	0	0	0	-1	1
	HPGDS	1	1	1	0	0	0
	HPSE2	-1	-1	-1	-1	1	0
	HRH1	0	-1	1	-1	1	-1
	HRH2	-1	-1	-1	-1	-1	-1
	HS3ST1	1	0	1	1	0	-1
	HS3ST2	-1	-1	-1	-1	-1	-1
	HS3ST3A1	0	1	1	-1	1	0
	HS3ST3B1	-1	0	1	0	1	1
	HS3ST4	-1	0	-1	-1	-1	-1
	HS3ST5	0	-1	-1	-1	1	-1
	HS6ST2	-1	-1	-1	-1	-1	-1
	HS6ST3	-1	-1	-1	-1	-1	-1
	HSD17B2	0	0	0	0	0	0
	HSP90AB1	-1	-1	-1	-1	-1	-1
	HSPA1A	1	1	1	1	0	0
	HSPA1B	1	1	1	1	1	0
	HSPA6	1	1	1	0	1	1
	HSPB1	1	1	1	1	1	1
	HSPB8	-1	-1	1	-1	-1	0
	HSPD1	0	1	0	-1	-1	0
	HSPE1	0	1	0	-1	-1	0
	HSPG2	1	1	1	0	1	1
	HSPH1	-1	-1	-1	-1	-1	-1
	HTR1E	-1	0	0	0	-1	0
	HTR2A	-1	-1	-1	-1	-1	-1
	HTR2C	-1	-1	-1	-1	-1	-1
	HTR4	-1	0	-1	-1	-1	0
	HTR5A	-1	-1	-1	-1	-1	0
	HTR7	1	0	1	0	0	0
	HUNK	0	0	-1	0	0	0
	IAPP	1	1	1	0	0	0
	IBSP	0	0	0	0	0	0
	ICOS	0	0	0	0	0	0
[truncated: 2,002 more rows]

## Sheet: Figure 6B
Figure 6B
	ID	Description	GeneRatio	BgRatio	pvalue	p.adjust	qvalue	geneID	Count
	R-HSA-168255	Influenza Infection	1935-11-01	86/1590	8.8e-07	3.7e-05	2.6e-05	9636/6136/6137/23521/6157/11224/6124/6181/6223/6229/6194	11
	R-HSA-2262752	Cellular responses to stress	13/35	137/1590	2.34e-06	3.7e-05	2.6e-05	2113/2146/4001/6136/6137/23521/6157/11224/6124/6181/6223/6229/6194	13
	R-HSA-8953897	Cellular responses to stimuli	13/35	141/1590	3.27e-06	3.7e-05	2.6e-05	2113/2146/4001/6136/6137/23521/6157/11224/6124/6181/6223/6229/6194	13
	R-HSA-8953854	Metabolism of RNA	1935-11-01	99/1590	3.75e-06	3.7e-05	2.6e-05	3315/6136/6137/23521/6157/11224/6124/6181/6223/6229/6194	11
	R-HSA-168273	Influenza Viral RNA Transcription and Replication	1935-10-01	80/1590	3.9e-06	3.7e-05	2.6e-05	6136/6137/23521/6157/11224/6124/6181/6223/6229/6194	10
	R-HSA-1799339	SRP-dependent cotranslational protein targeting to membrane	1935-10-01	80/1590	3.9e-06	3.7e-05	2.6e-05	6136/6137/23521/6157/11224/6124/6181/6223/6229/6194	10
	R-HSA-192823	Viral mRNA Translation	1935-10-01	80/1590	3.9e-06	3.7e-05	2.6e-05	6136/6137/23521/6157/11224/6124/6181/6223/6229/6194	10
	R-HSA-2408557	Selenocysteine synthesis	1935-10-01	80/1590	3.9e-06	3.7e-05	2.6e-05	6136/6137/23521/6157/11224/6124/6181/6223/6229/6194	10
	R-HSA-72689	Formation of a pool of free 40S subunits	1935-10-01	80/1590	3.9e-06	3.7e-05	2.6e-05	6136/6137/23521/6157/11224/6124/6181/6223/6229/6194	10
	R-HSA-72764	Eukaryotic Translation Termination	1935-10-01	80/1590	3.9e-06	3.7e-05	2.6e-05	6136/6137/23521/6157/11224/6124/6181/6223/6229/6194	10
	R-HSA-72706	GTP hydrolysis and joining of the 60S ribosomal subunit	1935-10-01	81/1590	4.38e-06	3.7e-05	2.6e-05	6136/6137/23521/6157/11224/6124/6181/6223/6229/6194	10
	R-HSA-927802	Nonsense-Mediated Decay (NMD)	1935-10-01	81/1590	4.38e-06	3.7e-05	2.6e-05	6136/6137/23521/6157/11224/6124/6181/6223/6229/6194	10
	R-HSA-9633012	Response of EIF2AK4 (GCN2) to amino acid deficiency	1935-10-01	81/1590	4.38e-06	3.7e-05	2.6e-05	6136/6137/23521/6157/11224/6124/6181/6223/6229/6194	10
	R-HSA-975956	Nonsense Mediated Decay (NMD) independent of the Exon Junction Complex (EJC)	1935-10-01	81/1590	4.38e-06	3.7e-05	2.6e-05	6136/6137/23521/6157/11224/6124/6181/6223/6229/6194	10
	R-HSA-975957	Nonsense Mediated Decay (NMD) enhanced by the Exon Junction Complex (EJC)	1935-10-01	81/1590	4.38e-06	3.7e-05	2.6e-05	6136/6137/23521/6157/11224/6124/6181/6223/6229/6194	10
	R-HSA-156827	L13a-mediated translational silencing of Ceruloplasmin expression	1935-10-01	82/1590	4.92e-06	3.7e-05	2.6e-05	6136/6137/23521/6157/11224/6124/6181/6223/6229/6194	10
	R-HSA-156902	Peptide chain elongation	1935-10-01	82/1590	4.92e-06	3.7e-05	2.6e-05	6136/6137/23521/6157/11224/6124/6181/6223/6229/6194	10
	R-HSA-6791226	Major pathway of rRNA processing in the nucleolus and cytosol	1935-10-01	82/1590	4.92e-06	3.7e-05	2.6e-05	6136/6137/23521/6157/11224/6124/6181/6223/6229/6194	10
	R-HSA-72312	rRNA processing	1935-10-01	82/1590	4.92e-06	3.7e-05	2.6e-05	6136/6137/23521/6157/11224/6124/6181/6223/6229/6194	10
	R-HSA-72613	Eukaryotic Translation Initiation	1935-10-01	82/1590	4.92e-06	3.7e-05	2.6e-05	6136/6137/23521/6157/11224/6124/6181/6223/6229/6194	10
	R-HSA-72737	Cap-dependent Translation Initiation	1935-10-01	82/1590	4.92e-06	3.7e-05	2.6e-05	6136/6137/23521/6157/11224/6124/6181/6223/6229/6194	10
	R-HSA-8868773	rRNA processing in the nucleus and cytosol	1935-10-01	82/1590	4.92e-06	3.7e-05	2.6e-05	6136/6137/23521/6157/11224/6124/6181/6223/6229/6194	10
	R-HSA-9824446	Viral Infection Pathways	13/35	147/1590	5.3e-06	3.7e-05	2.6e-05	2146/9636/54625/6136/6137/23521/6157/11224/6124/6181/6223/6229/6194	13
	R-HSA-2408522	Selenoamino acid metabolism	1935-10-01	83/1590	5.51e-06	3.7e-05	2.6e-05	6136/6137/23521/6157/11224/6124/6181/6223/6229/6194	10
	R-HSA-9711097	Cellular response to starvation	1935-10-01	83/1590	5.51e-06	3.7e-05	2.6e-05	6136/6137/23521/6157/11224/6124/6181/6223/6229/6194	10
	R-HSA-156842	Eukaryotic Translation Elongation	1935-10-01	84/1590	6.16e-06	3.98e-05	2.79e-05	6136/6137/23521/6157/11224/6124/6181/6223/6229/6194	10
	R-HSA-72766	Translation	1935-10-01	89/1590	1.05e-05	6.55e-05	4.6e-05	6136/6137/23521/6157/11224/6124/6181/6223/6229/6194	10
	R-HSA-9010553	Regulation of expression of SLITs and ROBOs	1935-10-01	90/1590	1.17e-05	7e-05	4.91e-05	6136/6137/23521/6157/11224/6124/6181/6223/6229/6194	10
	R-HSA-376176	Signaling by ROBO receptors	1935-10-01	95/1590	1.91e-05	0.000110704	7.77e-05	6136/6137/23521/6157/11224/6124/6181/6223/6229/6194	10
	R-HSA-1643685	Disease	18/35	326/1590	3.89e-05	0.000217683	0.00015276	2146/3092/9636/4001/54625/8503/5558/6136/6137/23521/6157/11224/6124/6181/6223/6229/6194/8671	18
	R-HSA-71291	Metabolism of amino acids and derivatives	1935-10-01	105/1590	4.69e-05	0.000254258	0.000178427	6136/6137/23521/6157/11224/6124/6181/6223/6229/6194	10
	R-HSA-5663205	Infectious disease	13/35	188/1590	8.2e-05	0.000430572	0.000302156	2146/9636/54625/6136/6137/23521/6157/11224/6124/6181/6223/6229/6194	13
	R-HSA-1266738	Developmental Biology	14/35	241/1590	0.000274222	0.00139604	0.000979675	1879/2146/8503/6136/6137/23521/6157/11224/6124/6181/6223/6229/6194/25937	14
	R-HSA-9675108	Nervous system development	1935-12-01	188/1590	0.000374996	0.00185292	0.0013003	8503/6136/6137/23521/6157/11224/6124/6181/6223/6229/6194/25937	12
	R-HSA-422475	Axon guidance	1935-11-01	178/1590	0.00095138	0.00456662	0.00320465	8503/6136/6137/23521/6157/11224/6124/6181/6223/6229/6194	11
	R-HSA-69278	Cell Cycle, Mitotic	1935-06-01	72/1590	0.00399076	0.0186235	0.0130692	1063/4001/5558/348235/10051/7153	6
	R-HSA-2559583	Cellular Senescence	1935-03-01	16/1590	0.0044991	0.0204284	0.0143357	2113/2146/4001	3
	R-HSA-1640170	Cell Cycle	1935-06-01	84/1590	0.0085686	0.0378822	0.026584	1063/4001/5558/348235/10051/7153	6
	R-HSA-1430728	Metabolism	13/35	308/1590	0.0100989	0.0435029	0.0305284	54625/8503/6136/6137/23521/6157/11224/6124/6181/6223/6229/6194/25816	13
	R-HSA-392499	Metabolism of proteins	1935-12-01	279/1590	0.0121532	0.0502464	0.0352606	90293/6136/6137/23521/6157/11224/6124/6181/6223/6229/6194/7153	12
	R-HSA-9694516	SARS-CoV-2 Infection	1935-05-01	65/1590	0.0122625	0.0502464	0.0352606	9636/54625/6223/6229/6194	5
	R-HSA-9678108	SARS-CoV-1 Infection	1935-04-01	46/1590	0.0166563	0.0666253	0.0467546	54625/6223/6229/6194	4
	R-HSA-68886	M Phase	1935-04-01	49/1590	0.0206367	0.080627	0.0565803	1063/4001/348235/10051	4
	R-HSA-9705683	SARS-CoV-2-host interactions	1935-04-01	50/1590	0.0220839	0.0843203	0.0591722	9636/6223/6229/6194	4
	R-HSA-1483255	PI Metabolism	1935-02-01	12/1590	0.0270609	0.098831	0.0693551	8503/25816	2
	R-HSA-9031628	NGF-stimulated transcription	1935-02-01	12/1590	0.0270609	0.098831	0.0693551	3399/3400	2
	R-HSA-198725	Nuclear Events (kinase and transcription factor activation)	1935-02-01	13/1590	0.0315438	0.112752	0.0791245	3399/3400	2
	R-HSA-9679506	SARS-CoV Infections	1935-05-01	83/1590	0.0323793	0.113327	0.0795281	9636/54625/6223/6229/6194	5
	R-HSA-72695	Formation of the ternary complex, and subsequently, the 43S complex	1935-03-01	33/1590	0.0339385	0.116361	0.0816565	6223/6229/6194	3
	R-HSA-72702	Ribosomal scanning and start codon recognition	1935-03-01	34/1590	0.0366702	0.122929	0.0862659	6223/6229/6194	3
	R-HSA-68877	Mitotic Prometaphase	1935-03-01	35/1590	0.0395129	0.122929	0.0862659	1063/348235/10051	3
	R-HSA-72649	Translation initiation complex formation	1935-03-01	35/1590	0.0395129	0.122929	0.0862659	6223/6229/6194	3
	R-HSA-72662	Activation of the mRNA upon binding of the cap-binding complex and eIFs, and subsequent binding to 43S	1935-03-01	35/1590	0.0395129	0.122929	0.0862659	6223/6229/6194	3
	R-HSA-9735869	SARS-CoV-1 modulates host translation machinery	1935-03-01	35/1590	0.0395129	0.122929	0.0862659	6223/6229/6194	3
	R-HSA-9754678	SARS-CoV-2 modulates host translation machinery	1935-03-01	37/1590	0.0455281	0.139068	0.0975913	6223/6229/6194	3
	R-HSA-187037	Signaling by NTRK1 (TRKA)	1935-02-01	16/1590	0.0465712	0.139714	0.0980447	3399/3400	2
	R-HSA-2555396	Mitotic Metaphase and Anaphase	1935-03-01	39/1590	0.0519763	0.148248	0.104034	1063/4001/348235	3
	R-HSA-68882	Mitotic Anaphase	1935-03-01	39/1590	0.0519763	0.148248	0.104034	1063/4001/348235	3
	R-HSA-9009391	Extra-nuclear estrogen signaling	1935-02-01	17/1590	0.0520632	0.148248	0.104034	3315/8503	2
	R-HSA-453279	Mitotic G1 phase and G1/S transition	1935-02-01	18/1590	0.0577761	0.161773	0.113525	5558/7153	2
	R-HSA-9006931	Signaling by Nuclear Receptors	1935-03-01	42/1590	0.0624393	0.171964	0.120676	80820/3315/8503	3
	R-HSA-9692914	SARS-CoV-1-host interactions	1935-03-01	43/1590	0.0661321	0.179197	0.125752	6223/6229/6194	3
	R-HSA-194315	Signaling by Rho GTPases	1935-05-01	103/1590	0.0710991	0.189598	0.133051	11214/1063/4001/8503/348235	5
	R-HSA-9716542	Signaling by Rho GTPases, Miro GTPases and RHOBTB3	1935-05-01	104/1590	0.0735174	0.192983	0.135427	11214/1063/4001/8503/348235	5
	R-HSA-166520	Signaling by NTRKs	1935-02-01	21/1590	0.0761239	0.196751	0.138071	3399/3400	2
	R-HSA-141424	Amplification of signal from the kinetochores	1935-02-01	24/1590	0.0960582	0.240862	0.169026	1063/348235	2
	R-HSA-141444	Amplification of signal from unattached kinetochores via a MAD2 inhibitory signal	1935-02-01	24/1590	0.0960582	0.240862	0.169026	1063/348235	2
	R-HSA-69618	Mitotic Spindle Checkpoint	1935-02-01	26/1590	0.110095	0.268058	0.188111	1063/348235	2
	R-HSA-9648025	EML4 and NUDC in mitotic spindle formation	1935-02-01	26/1590	0.110095	0.268058	0.188111	1063/348235	2
	R-HSA-1483257	Phospholipid metabolism	1935-02-01	27/1590	0.11731	0.276114	0.193764	8503/25816	2
	R-HSA-8939211	ESR-mediated signaling	1935-02-01	27/1590	0.11731	0.276114	0.193764	3315/8503	2
	R-HSA-9006934	Signaling by Receptor Tyrosine Kinases	1935-05-01	120/1590	0.118334	0.276114	0.193764	3315/3399/3400/3910/8503	5
	R-HSA-5663220	RHO GTPases Activate Formins	1935-02-01	28/1590	0.124645	0.286854	0.201301	1063/348235	2
	R-HSA-2500257	Resolution of Sister Chromatid Cohesion	1935-02-01	29/1590	0.13209	0.29988	0.210442	1063/348235	2
	R-HSA-2467813	Separation of Sister Chromatids	1935-02-01	32/1590	0.155012	0.347228	0.243668	1063/348235	2
	R-HSA-5663202	Diseases of signal transduction by growth factor receptors and second messengers	1935-03-01	63/1590	0.158491	0.350349	0.245859	3092/8503/6194	3
	R-HSA-1257604	PIP3 activates AKT signaling	1935-02-01	36/1590	0.186671	0.407281	0.285812	2146/8503	2
	R-HSA-168928	DDX58/IFIH1-mediated induction of interferon-alpha/beta	1935-01-01	10/1590	0.200065	0.414949	0.291192	9636	1
	R-HSA-447115	Interleukin-12 family signaling	1935-01-01	10/1590	0.200065	0.414949	0.291192	4001	1
	R-HSA-8951664	Neddylation	1935-01-01	10/1590	0.200065	0.414949	0.291192	90293	1
	R-HSA-9013405	RHOD GTPase cycle	1935-01-01	10/1590	0.200065	0.414949	0.291192	4001	1
	R-HSA-9012999	RHO GTPase cycle	1935-03-01	71/1590	0.203048	0.415771	0.291769	11214/4001/8503	3
	R-HSA-114604	GPVI-mediated activation cascade	1935-01-01	11/1590	0.217785	0.415771	0.291769	8503	1
	R-HSA-1169410	Antiviral mechanism by IFN-stimulated genes	1935-01-01	11/1590	0.217785	0.415771	0.291769	9636	1
	R-HSA-1433557	Signaling by SCF-KIT	1935-01-01	11/1590	0.217785	0.415771	0.291769	8503	1
	R-HSA-69306	DNA Replication	1935-01-01	11/1590	0.217785	0.415771	0.291769	5558	1
	R-HSA-9619665	EGR2 and SOX10-mediated initiation of Schwann cell myelination	1935-01-01	11/1590	0.217785	0.415771	0.291769	25937	1
	R-HSA-9772573	Late SARS-CoV-2 Infection Events	1935-01-01	11/1590	0.217785	0.415771	0.291769	54625	1
	R-HSA-195258	RHO GTPase Effectors	1935-02-01	41/1590	0.227419	0.415797	0.291787	1063/348235	2
	R-HSA-170834	Signaling by TGF-beta Receptor Complex	1935-01-01	12/1590	0.235123	0.415797	0.291787	25937	1
	R-HSA-193648	NRAGE signals death through JNK	1935-01-01	12/1590	0.235123	0.415797	0.291787	11214	1
	R-HSA-381340	Transcriptional regulation of white adipocyte differentiation	1935-01-01	12/1590	0.235123	0.415797	0.291787	1879	1
	R-HSA-9013026	RHOB GTPase cycle	1935-01-01	12/1590	0.235123	0.415797	0.291787	11214	1
	R-HSA-9013106	RHOC GTPase cycle	1935-01-01	12/1590	0.235123	0.415797	0.291787	11214	1
	R-HSA-9705671	SARS-CoV-2 activates/modulates innate and adaptive immune responses	1935-01-01	12/1590	0.235123	0.415797	0.291787	9636	1
	R-HSA-196849	Metabolism of water-soluble vitamins and cofactors	1935-01-01	13/1590	0.252088	0.432151	0.303264	54625	1
	R-HSA-512988	Interleukin-3, Interleukin-5 and GM-CSF signaling	1935-01-01	13/1590	0.252088	0.432151	0.303264	8503	1
	R-HSA-73886	Chromosome Maintenance	1935-01-01	13/1590	0.252088	0.432151	0.303264	5558	1
	R-HSA-69620	Cell Cycle Checkpoints	1935-02-01	45/1590	0.260523	0.434033	0.304585	1063/348235	2
	R-HSA-9006925	Intracellular signaling by second messengers	1935-02-01	45/1590	0.260523	0.434033	0.304585	2146/8503	2
	R-HSA-204998	Cell death signalling via NRAGE, NRIF and NADE	1935-01-01	14/1590	0.268687	0.434033	0.304585	11214	1
	R-HSA-69206	G1/S Transition	1935-01-01	14/1590	0.268687	0.434033	0.304585	5558	1
	R-HSA-69242	S Phase	1935-01-01	14/1590	0.268687	0.434033	0.304585	5558	1
	R-HSA-9013404	RAC2 GTPase cycle	1935-01-01	14/1590	0.268687	0.434033	0.304585	8503	1
	R-HSA-193704	p75 NTR receptor-mediated signalling	1935-01-01	15/1590	0.284928	0.443222	0.311033	11214	1
	R-HSA-4420097	VEGFA-VEGFR2 Pathway	1935-01-01	15/1590	0.284928	0.443222	0.311033	3315	1
	R-HSA-8878159	Transcriptional regulation by RUNX3	1935-01-01	15/1590	0.284928	0.443222	0.311033	25937	1
	R-HSA-983168	Antigen processing: Ubiquitination & Proteasome degradation	1935-01-01	15/1590	0.284928	0.443222	0.311033	90293	1
	R-HSA-388841	Costimulation by the CD28 family	1935-01-01	16/1590	0.300819	0.458185	0.321534	8503	1
	R-HSA-5619102	SLC transporter disorders	1935-01-01	16/1590	0.300819	0.458185	0.321534	8671	1
	R-HSA-109581	Apoptosis	1935-01-01	17/1590	0.316366	0.458185	0.321534	4001	1
	R-HSA-3000157	Laminin interactions	1935-01-01	17/1590	0.316366	0.458185	0.321534	3910	1
	R-HSA-416482	G alpha (12/13) signalling events	1935-01-01	17/1590	0.316366	0.458185	0.321534	11214	1
	R-HSA-453274	Mitotic G2-G2/M phases	1935-01-01	17/1590	0.316366	0.458185	0.321534	1063	1
	R-HSA-69275	G2/M Transition	1935-01-01	17/1590	0.316366	0.458185	0.321534	1063	1
	R-HSA-8874081	MET activates PTK2 signaling	1935-01-01	17/1590	0.316366	0.458185	0.321534	3910	1
	R-HSA-8875878	MET promotes cell motility	1935-01-01	18/1590	0.331577	0.472076	0.331282	3910	1
	R-HSA-909733	Interferon alpha/beta signaling	1935-01-01	18/1590	0.331577	0.472076	0.331282	9636	1
	R-HSA-194138	Signaling by VEGF	1935-01-01	19/1590	0.346459	0.473213	0.332079	3315	1
	R-HSA-2990846	SUMOylation	1935-01-01	19/1590	0.346459	0.473213	0.332079	7153	1
	R-HSA-3108232	SUMO E3 ligases SUMOylate target proteins	1935-01-01	19/1590	0.346459	0.473213	0.332079	7153	1
	R-HSA-3858494	Beta-catenin independent WNT signaling	1935-01-01	19/1590	0.346459	0.473213	0.332079	4920	1
	R-HSA-9006936	Signaling by TGFB family members	1935-01-01	19/1590	0.346459	0.473213	0.332079	25937	1
	R-HSA-8878166	Transcriptional regulation by RUNX2	1935-01-01	20/1590	0.36102	0.489123	0.343244	25937	1
	R-HSA-5619115	Disorders of transmembrane transporters	1935-01-01	21/1590	0.375264	0.500353	0.351125	8671	1
	R-HSA-73887	Death Receptor Signaling	1935-01-01	21/1590	0.375264	0.500353	0.351125	11214	1
	R-HSA-5357801	Programmed Cell Death	1935-01-01	22/1590	0.3892	0.514848	0.361297	4001	1
	R-HSA-2219530	Constitutive Signaling by Aberrant PI3K in Cancer	1935-01-01	23/1590	0.402834	0.520586	0.365324	8503	1
	R-HSA-6806834	Signaling by MET	1935-01-01	23/1590	0.402834	0.520586	0.365324	3910	1
	R-HSA-8856828	Clathrin-mediated endocytosis	1935-01-01	23/1590	0.402834	0.520586	0.365324	3092	1
	R-HSA-73894	DNA Repair	1935-01-01	24/1590	0.416173	0.533717	0.374539	9636	1
	R-HSA-2219528	PI3K/AKT Signaling in Cancer	1935-01-01	25/1590	0.429221	0.545983	0.383146	8503	1
	R-HSA-199418	Negative regulation of the PI3K/AKT network	1935-01-01	26/1590	0.441986	0.545983	0.383146	8503	1
	R-HSA-3000171	Non-integrin membrane-ECM interactions	1935-01-01	26/1590	0.441986	0.545983	0.383146	3910	1
	R-HSA-6811558	PI5P, PP2A and IER3 Regulate PI3K/AKT Signaling	1935-01-01	26/1590	0.441986	0.545983	0.383146	8503	1
	R-HSA-983169	Class I MHC mediated antigen processing & presentation	1935-01-01	26/1590	0.441986	0.545983	0.383146	90293	1
	R-HSA-196854	Metabolism of vitamins and cofactors	1935-01-01	27/1590	0.454474	0.557311	0.391095	54625	1
	R-HSA-425393	Transport of inorganic cations/anions and amino acids/oligopeptides	1935-01-01	32/1590	0.51295	0.62446	0.438218	8671	1
	R-HSA-8980692	RHOA GTPase cycle	1935-01-01	33/1590	0.523891	0.633192	0.444345	11214	1
	R-HSA-3700989	Transcriptional Regulation by TP53	1935-01-01	34/1590	0.534594	0.636963	0.446991	144455	1
	R-HSA-5576891	Cardiac conduction	1935-01-01	34/1590	0.534594	0.636963	0.446991	25937	1
	R-HSA-556833	Metabolism of lipids	1935-02-01	81/1590	0.540745	0.639755	0.448951	8503/25816	2
	R-HSA-3000178	ECM proteoglycans	1935-01-01	36/1590	0.555302	0.643384	0.451498	3910	1
	R-HSA-9013149	RAC1 GTPase cycle	1935-01-01	36/1590	0.555302	0.643384	0.451498	8503	1
	R-HSA-913531	Interferon Signaling	1935-01-01	36/1590	0.555302	0.643384	0.451498	9636	1
	R-HSA-195721	Signaling by WNT	1935-01-01	38/1590	0.575114	0.661775	0.464404	4920	1
	R-HSA-212436	Generic Transcription Pathway	1935-03-01	138/1590	0.598108	0.683552	0.479686	144455/2146/25937	3
	R-HSA-73857	RNA Polymerase II Transcription	1935-03-01	143/1590	0.623248	0.707264	0.496326	144455/2146/25937	3
	R-HSA-74160	Gene expression (Transcription)	1935-03-01	144/1590	0.628155	0.707264	0.496326	144455/2146/25937	3
	R-HSA-1280215	Cytokine Signaling in Immune system	1935-03-01	145/1590	0.633021	0.707264	0.496326	9636/4001/8503	3
	R-HSA-449147	Signaling by Interleukins	1935-02-01	96/1590	0.635696	0.707264	0.496326	4001/8503	2
	R-HSA-397014	Muscle contraction	1935-01-01	50/1590	0.677173	0.748454	0.525231	25937	1
	R-HSA-1280218	Adaptive Immune System	1935-02-01	106/1590	0.690412	0.7581	0.532	90293/8503	2
	R-HSA-5683057	MAPK family signaling cascades	1935-01-01	53/1590	0.698701	0.762219	0.534891	3315	1
	R-HSA-9709957	Sensory Perception	1935-01-01	54/1590	0.705562	0.764738	0.536658	1879	1
	R-HSA-199991	Membrane Trafficking	1935-01-01	64/1590	0.766336	0.815377	0.572194	3092	1
	R-HSA-416476	G alpha (q) signalling events	1935-01-01	65/1590	0.771696	0.815377	0.572194	8503	1
	R-HSA-425407	SLC-mediated transmembrane transport	1935-01-01	65/1590	0.771696	0.815377	0.572194	8671	1
	R-HSA-76002	Platelet activation, signaling and aggregation	1935-01-01	65/1590	0.771696	0.815377	0.572194	8503	1
	R-HSA-5653656	Vesicle-mediated transport	1935-01-01	87/1590	0.863505	0.906681	0.636267	3092	1
	R-HSA-597592	Post-translational protein modification	1935-02-01	156/1590	0.873362	0.911335	0.639533	90293/7153	2
	R-HSA-388396	GPCR downstream signalling	1935-02-01	162/1590	0.887111	0.919967	0.645591	11214/8503	2
	R-HSA-1474244	Extracellular matrix organization	1935-01-01	100/1590	0.899643	0.92724	0.650694	3910	1
	R-HSA-372790	Signaling by GPCR	1935-02-01	176/1590	0.914143	0.936439	0.65715	11214/8503	2
	R-HSA-168256	Immune System	1935-04-01	324/1590	0.947337	0.964561	0.676885	9636/90293/4001/8503	4
	R-HSA-109582	Hemostasis	1935-01-01	139/1590	0.960767	0.96931	0.680217	8503	1
	R-HSA-382551	Transport of small molecules	1935-01-01	142/1590	0.96354	0.96931	0.680217	8671	1
	R-HSA-168249	Innate Immune System	1935-01-01	155/1590	0.973509	0.973509	0.683165	9636	1

## Sheet: Figure 6C
Figure 6C
	ID	Description	GeneRatio	BgRatio	pvalue	p.adjust	qvalue	geneID	Count
	R-HSA-112316	Neuronal System	38/136	116/1590	4.85e-15	1.17e-12	1.11e-12	107/774/777/10368/815/814/2554/2555/2557/2558/2561/2562/2566/2572/8001/2903/2904/116443/2911/348980/9456/26280/3747/27133/3760/3763/3775/83988/4900/5579/5789/5923/22999/6506/6616/6854/6857/10376	38
	R-HSA-112315	Transmission across Chemical Synapses	30/136	78/1590	4.8e-14	5.81e-12	5.51e-12	107/774/777/10368/815/814/2554/2555/2557/2558/2561/2562/2566/2572/8001/2903/2904/116443/3760/3763/83988/4900/5579/5923/22999/6506/6616/6854/6857/10376	30
	R-HSA-112314	Neurotransmitter receptors and postsynaptic signal transmission	22/136	57/1590	1.69e-10	1.37e-08	1.3e-08	107/10368/815/814/2554/2555/2557/2558/2561/2562/2566/8001/2903/2904/116443/3760/3763/83988/4900/5579/5923/10376	22
	R-HSA-8986944	Transcriptional Regulation by MECP2	9/136	18/1590	4.74e-06	0.000286579	0.000271746	627/815/814/2572/2903/2904/4208/54715/6750	9
	R-HSA-442755	Activation of NMDA receptors and postsynaptic events	9/136	19/1590	8.35e-06	0.000404183	0.000383262	107/815/814/2903/2904/116443/4900/5923/10376	9
	R-HSA-438064	Post NMDA receptor activation events	8/136	16/1590	1.68e-05	0.000676121	0.000641124	107/815/814/2903/2904/4900/5923/10376	8
	R-HSA-977443	GABA receptor activation	10/136	26/1590	2.45e-05	0.000847308	0.00080345	107/2554/2555/2557/2558/2561/2562/2566/3760/3763	10
	R-HSA-418990	Adherens junctions interactions	6/136	12/1590	0.000211114	0.00638621	0.00605565	1010/1016/1004/1005/1006/1007	6
	R-HSA-6794362	Protein-protein interactions at synapses	7/136	20/1590	0.0008635	0.0232185	0.0220167	2903/2904/2911/9456/26280/5789/6857	7
	R-HSA-112310	Neurotransmitter release cycle	6/136	16/1590	0.00137012	0.0301426	0.0285824	2572/22999/6506/6616/6854/6857	6
	R-HSA-9824439	Bacterial Infection Pathways	6/136	16/1590	0.00137012	0.0301426	0.0285824	3326/6456/6457/6616/9899/6857	6
	R-HSA-421270	Cell-cell junction organization	6/136	18/1590	0.0027501	0.0554603	0.0525896	1010/1016/1004/1005/1006/1007	6
	R-HSA-6794361	Neurexins and neuroligins	5/136	14/1590	0.00452496	0.0842339	0.0798738	2903/2904/2911/9456/6857	5
	R-HSA-1236394	Signaling by ERBB4	5/136	15/1590	0.00632724	0.10457	0.0991577	2554/2561/2562/2566/3925	5
	R-HSA-446728	Cell junction organization	6/136	21/1590	0.00648164	0.10457	0.0991577	1010/1016/1004/1005/1006/1007	6
	R-HSA-375280	Amine ligand-binding receptors	4/136	13/1590	0.019895	0.300912	0.285336	1133/3274/3356/3358	4
	R-HSA-1500931	Cell-Cell communication	6/136	27/1590	0.0230552	0.328198	0.31121	1010/1016/1004/1005/1006/1007	6
	R-HSA-166520	Signaling by NTRKs	5/136	21/1590	0.0282224	0.379434	0.359794	627/2904/4208/6456/6457	5
	R-HSA-373076	Class A/1 (Rhodopsin-like receptors)	13/136	90/1590	0.0379849	0.477352	0.452643	885/1133/3274/3356/3358/84539/4886/9890/5733/59350/6750/6863/6866	13
	R-HSA-163125	Post-translational modification: synthesis of GPI-anchored proteins	4/136	16/1590	0.0414231	0.477352	0.452643	5067/53942/51299/84628	4
	R-HSA-2022928	HS-GAG biosynthesis	4/136	16/1590	0.0414231	0.477352	0.452643	9956/90161/266722/9348	4
	R-HSA-416476	G alpha (q) signalling events	10/136	65/1590	0.0451889	0.490592	0.465199	885/1133/1607/2911/3356/3358/84539/10125/6863/6866	10
	R-HSA-3371556	Cellular response to heat stress	3/136	10/1590	0.0469835	0.490592	0.465199	815/3326/10808	3
	R-HSA-1296071	Potassium Channels	6/136	32/1590	0.049589	0.490592	0.465199	348980/3747/27133/3760/3763/3775	6
	R-HSA-2682334	EPH-Ephrin signaling	4/136	17/1590	0.050681	0.490592	0.465199	2043/2044/285220/2904	4
	R-HSA-112043	PLC beta mediated events	3/136	11/1590	0.0606612	0.524286	0.497149	107/815/814	3
	R-HSA-6802952	Signaling by BRAF and RAF1 fusions	3/136	11/1590	0.0606612	0.524286	0.497149	815/22866/283455	3
	R-HSA-9612973	Autophagy	3/136	11/1590	0.0606612	0.524286	0.497149	1780/3326/10376	3
	R-HSA-163685	Integration of energy metabolism	4/136	19/1590	0.0722999	0.583219	0.553031	107/777/3747/6616	4
	R-HSA-1638091	Heparan sulfate/heparin (HS-GAG) metabolism	4/136	19/1590	0.0722999	0.583219	0.553031	9956/90161/266722/9348	4
	R-HSA-112040	G-protein mediated events	3/136	12/1590	0.0759704	0.593059	0.562362	107/815/814	3
	R-HSA-388396	GPCR downstream signalling	19/136	162/1590	0.0880395	0.623775	0.591488	107/815/814/885/1133/1607/2911/3274/3356/3358/84539/4886/5579/5733/10125/59350/6750/6863/6866	19
	R-HSA-3928665	EPH-ephrin mediated repulsion of cells	3/136	13/1590	0.092793	0.623775	0.591488	2043/2044/285220	3
	R-HSA-6802957	Oncogenic MAPK signaling	3/136	13/1590	0.092793	0.623775	0.591488	815/22866/283455	3
	R-HSA-977444	GABA B receptor activation	3/136	13/1590	0.092793	0.623775	0.591488	107/3760/3763	3
	R-HSA-991365	Activation of GABAB receptors	3/136	13/1590	0.092793	0.623775	0.591488	107/3760/3763	3
	R-HSA-372790	Signaling by GPCR	20/136	176/1590	0.104635	0.684372	0.648948	107/815/814/885/1133/1607/2911/3274/3356/3358/84539/4886/9890/5579/5733/10125/59350/6750/6863/6866	20
	R-HSA-1852241	Organelle biogenesis and maintenance	3/136	15/1590	0.130444	0.797288	0.756019	814/4208/10376	3
	R-HSA-422356	Regulation of insulin secretion	3/136	15/1590	0.130444	0.797288	0.756019	777/3747/6616	3
	R-HSA-1630316	Glycosaminoglycan metabolism	5/136	32/1590	0.131783	0.797288	0.756019	9956/90161/266722/9348/9060	5
	R-HSA-500792	GPCR ligand binding	14/136	120/1590	0.137047	0.80891	0.76704	885/1133/2911/3274/3356/3358/84539/4886/9890/5733/59350/6750/6863/6866	14
	R-HSA-187037	Signaling by NTRK1 (TRKA)	3/136	16/1590	0.150987	0.869973	0.824942	4208/6456/6457	3
	R-HSA-5576891	Cardiac conduction	5/136	34/1590	0.159237	0.896172	0.849784	815/2257/80333/3775/6262	5
	R-HSA-111885	Opioid Signalling	3/136	17/1590	0.172481	0.948647	0.899543	107/815/814	3
	R-HSA-5673001	RAF/MAP kinase cascade	6/136	46/1590	0.194483	0.996845	0.945247	815/22866/2904/283455/5923/10125	6
	R-HSA-375276	Peptide ligand-binding receptors	7/136	56/1590	0.196665	0.996845	0.945247	885/84539/4886/59350/6750/6863/6866	7
	R-HSA-114508	Effects of PIP2 hydrolysis	2/136	10/1590	0.208259	0.996845	0.945247	1607/10125	2
	R-HSA-1168372	Downstream signaling events of B Cell Receptor (BCR)	2/136	10/1590	0.208259	0.996845	0.945247	5579/10125	2
	R-HSA-1296065	Inwardly rectifying K+ channels	2/136	10/1590	0.208259	0.996845	0.945247	3760/3763	2
	R-HSA-5610787	Hedgehog 'off' state	2/136	10/1590	0.208259	0.996845	0.945247	107/10376	2
	R-HSA-8856825	Cargo recognition for clathrin-mediated endocytosis	3/136	19/1590	0.217747	0.996845	0.945247	6456/6457/6857	3
	R-HSA-9006934	Signaling by Receptor Tyrosine Kinases	13/136	120/1590	0.218761	0.996845	0.945247	627/255631/23768/2554/2561/2562/2566/2904/4208/5579/6456/6457/3925	13
	R-HSA-983712	Ion channel transport	5/136	38/1590	0.220204	0.996845	0.945247	63982/40/51761/815/6262	5
	R-HSA-5684996	MAPK1/MAPK3 signaling	6/136	48/1590	0.222436	0.996845	0.945247	815/22866/2904/283455/5923/10125	6
	R-HSA-177929	Signaling by EGFR	2/136	11/1590	0.241058	0.999987	0.948226	6456/6457	2
	R-HSA-199977	ER to Golgi Anterograde Transport	2/136	11/1590	0.241058	0.999987	0.948226	1780/10376	2
	R-HSA-9013406	RHOQ GTPase cycle	2/136	11/1590	0.241058	0.999987	0.948226	54438/143098	2
	R-HSA-397014	Muscle contraction	6/136	50/1590	0.251644	0.999987	0.948226	815/2257/80333/3775/6262/7273	6
	R-HSA-418597	G alpha (z) signalling events	2/136	12/1590	0.274076	0.999987	0.948226	107/5579	2
	R-HSA-425393	Transport of inorganic cations/anions and amino acids/oligopeptides	4/136	32/1590	0.290456	0.999987	0.948226	6506/123041/57282/55117	4
	R-HSA-5683057	MAPK family signaling cascades	6/136	53/1590	0.297296	0.999987	0.948226	815/22866/2904/283455/5923/10125	6
	R-HSA-199991	Membrane Trafficking	7/136	64/1590	0.303952	0.999987	0.948226	134829/1780/5874/6456/6457/6857/10376	7
	R-HSA-1296072	Voltage gated Potassium channels	2/136	13/1590	0.307036	0.999987	0.948226	3747/27133	2
	R-HSA-15869	Metabolism of nucleotides	2/136	13/1590	0.307036	0.999987	0.948226	26289/9615	2
	R-HSA-198725	Nuclear Events (kinase and transcription factor activation)	2/136	13/1590	0.307036	0.999987	0.948226	4208/6457	2
	R-HSA-5578775	Ion homeostasis	2/136	13/1590	0.307036	0.999987	0.948226	815/6262	2
	R-HSA-936837	Ion transport by P-type ATPases	2/136	13/1590	0.307036	0.999987	0.948226	51761/815	2
	R-HSA-2132295	MHC class II antigen presentation	3/136	23/1590	0.313636	0.999987	0.948226	1780/6456/10376	3
	R-HSA-2672351	Stimuli-sensing channels	3/136	23/1590	0.313636	0.999987	0.948226	63982/40/6262	3
	R-HSA-425366	Transport of bile salts and organic acids, metal ions and amine compounds	3/136	23/1590	0.313636	0.999987	0.948226	6563/114134/55117	3
	R-HSA-6806834	Signaling by MET	3/136	23/1590	0.313636	0.999987	0.948226	255631/6456/6457	3
	R-HSA-8856828	Clathrin-mediated endocytosis	3/136	23/1590	0.313636	0.999987	0.948226	6456/6457/6857	3
	R-HSA-71387	Metabolism of carbohydrates	5/136	46/1590	0.357203	0.999987	0.948226	9956/90161/266722/9348/9060	5
	R-HSA-76005	Response to elevated platelet cytosolic Ca2+	4/136	36/1590	0.371157	0.999987	0.948226	5099/5579/5874/7273	4
	R-HSA-1483206	Glycerophospholipid biosynthesis	2/136	15/1590	0.371904	0.999987	0.948226	64850/57110	2
	R-HSA-977225	Amyloid fiber formation	2/136	15/1590	0.371904	0.999987	0.948226	793/6622	2
	R-HSA-5358351	Signaling by Hedgehog	2/136	16/1590	0.403463	0.999987	0.948226	107/10376	2
	R-HSA-9012999	RHO GTPase cycle	7/136	71/1590	0.405771	0.999987	0.948226	9912/54438/3326/143098/5099/11075/10376	7
	R-HSA-453274	Mitotic G2-G2/M phases	2/136	17/1590	0.434261	0.999987	0.948226	3326/10376	2
	R-HSA-69275	G2/M Transition	2/136	17/1590	0.434261	0.999987	0.948226	3326/10376	2
	R-HSA-8856688	Golgi-to-ER retrograde transport	2/136	17/1590	0.434261	0.999987	0.948226	1780/10376	2
	R-HSA-382551	Transport of small molecules	13/136	142/1590	0.441679	0.999987	0.948226	107/63982/40/51761/762/815/6262/6563/6506/123041/114134/57282/55117	13
	R-HSA-446203	Asparagine N-linked glycosylation	3/136	29/1590	0.457658	0.999987	0.948226	1780/29906/10376	3
	R-HSA-597592	Post-translational protein modification	14/136	156/1590	0.467781	0.999987	0.948226	1114/5067/53942/1780/374378/51299/84628/5874/115827/7857/29906/7068/221981/10376	14
	R-HSA-5653656	Vesicle-mediated transport	8/136	87/1590	0.471182	0.999987	0.948226	134829/1780/10808/5874/6456/6457/6857/10376	8
	R-HSA-425407	SLC-mediated transmembrane transport	6/136	65/1590	0.487309	0.999987	0.948226	6563/6506/123041/114134/57282/55117	6
	R-HSA-76002	Platelet activation, signaling and aggregation	6/136	65/1590	0.487309	0.999987	0.948226	1607/5099/5579/5874/10125/7273	6
	R-HSA-418594	G alpha (i) signalling events	7/136	77/1590	0.49312	0.999987	0.948226	107/815/814/84539/4886/5733/6750	7
	R-HSA-3858494	Beta-catenin independent WNT signaling	2/136	19/1590	0.49319	0.999987	0.948226	815/5579	2
	R-HSA-6811442	Intra-Golgi and retrograde Golgi-to-ER traffic	2/136	19/1590	0.49319	0.999987	0.948226	1780/10376	2
	R-HSA-9006936	Signaling by TGFB family members	2/136	19/1590	0.49319	0.999987	0.948226	64388/8516	2
	R-HSA-948021	Transport to the Golgi and subsequent modification	2/136	19/1590	0.49319	0.999987	0.948226	1780/10376	2
	R-HSA-983705	Signaling by the B Cell Receptor (BCR)	2/136	19/1590	0.49319	0.999987	0.948226	5579/10125	2
	R-HSA-212436	Generic Transcription Pathway	12/136	138/1590	0.523954	0.999987	0.948226	627/815/814/2572/2903/2904/4208/7001/5579/54715/6750/7068	12
	R-HSA-194315	Signaling by Rho GTPases	9/136	103/1590	0.527376	0.999987	0.948226	9912/1780/54438/3326/143098/5099/5579/11075/10376	9
	R-HSA-9716542	Signaling by Rho GTPases, Miro GTPases and RHOBTB3	9/136	104/1590	0.539711	0.999987	0.948226	9912/1780/54438/3326/143098/5099/5579/11075/10376	9
	R-HSA-73857	RNA Polymerase II Transcription	12/136	143/1590	0.577193	0.999987	0.948226	627/815/814/2572/2903/2904/4208/7001/5579/54715/6750/7068	12
	R-HSA-74160	Gene expression (Transcription)	12/136	144/1590	0.587566	0.999987	0.948226	627/815/814/2572/2903/2904/4208/7001/5579/54715/6750/7068	12
	R-HSA-114608	Platelet degranulation	3/136	35/1590	0.587774	0.999987	0.948226	5099/5874/7273	3
	R-HSA-156580	Phase II - Conjugation of compounds	1/136	10/1590	0.592133	0.999987	0.948226	9060	1
	R-HSA-168142	Toll Like Receptor 10 (TLR10) Cascade	1/136	10/1590	0.592133	0.999987	0.948226	4208	1
	R-HSA-168164	Toll Like Receptor 3 (TLR3) Cascade	1/136	10/1590	0.592133	0.999987	0.948226	4208	1
	R-HSA-168176	Toll Like Receptor 5 (TLR5) Cascade	1/136	10/1590	0.592133	0.999987	0.948226	4208	1
	R-HSA-168928	DDX58/IFIH1-mediated induction of interferon-alpha/beta	1/136	10/1590	0.592133	0.999987	0.948226	3326	1
	R-HSA-190236	Signaling by FGFR	1/136	10/1590	0.592133	0.999987	0.948226	23768	1
	R-HSA-2214320	Anchoring fibril formation	1/136	10/1590	0.592133	0.999987	0.948226	7092	1
	R-HSA-446193	Biosynthesis of the N-glycan precursor (dolichol lipid-linked oligosaccharide, LLO) and transfer to a nascent protein	1/136	10/1590	0.592133	0.999987	0.948226	29906	1
	R-HSA-446219	Synthesis of substrates in N-glycan biosythesis	1/136	10/1590	0.592133	0.999987	0.948226	29906	1
	R-HSA-975871	MyD88 cascade initiated on plasma membrane	1/136	10/1590	0.592133	0.999987	0.948226	4208	1
	R-HSA-211859	Biological oxidations	2/136	24/1590	0.622527	0.999987	0.948226	3326/9060	2
	R-HSA-166166	MyD88-independent TLR4 cascade	1/136	11/1590	0.627241	0.999987	0.948226	4208	1
	R-HSA-168138	Toll Like Receptor 9 (TLR9) Cascade	1/136	11/1590	0.627241	0.999987	0.948226	4208	1
	R-HSA-168181	Toll Like Receptor 7/8 (TLR7/8) Cascade	1/136	11/1590	0.627241	0.999987	0.948226	4208	1
	R-HSA-1989781	PPARA activates gene expression	1/136	11/1590	0.627241	0.999987	0.948226	2274	1
	R-HSA-2129379	Molecules associated with elastic fibres	1/136	11/1590	0.627241	0.999987	0.948226	8516	1
	R-HSA-3560782	Diseases associated with glycosaminoglycan metabolism	1/136	11/1590	0.627241	0.999987	0.948226	9060	1
	R-HSA-400206	Regulation of lipid metabolism by PPARalpha	1/136	11/1590	0.627241	0.999987	0.948226	2274	1
	R-HSA-8848021	Signaling by PTK6	1/136	11/1590	0.627241	0.999987	0.948226	202559	1
	R-HSA-9006927	Signaling by Non-Receptor Tyrosine Kinases	1/136	11/1590	0.627241	0.999987	0.948226	202559	1
	R-HSA-937061	TRIF(TICAM1)-mediated TLR4 signaling	1/136	11/1590	0.627241	0.999987	0.948226	4208	1
	R-HSA-975138	TRAF6 mediated induction of NFkB and MAP kinases upon TLR7/8 or 9 activation	1/136	11/1590	0.627241	0.999987	0.948226	4208	1
	R-HSA-975155	MyD88 dependent cascade initiated on endosome	1/136	11/1590	0.627241	0.999987	0.948226	4208	1
	R-HSA-9772573	Late SARS-CoV-2 Infection Events	1/136	11/1590	0.627241	0.999987	0.948226	63982	1
	R-HSA-195721	Signaling by WNT	3/136	38/1590	0.644963	0.999987	0.948226	815/5579/11197	3
	R-HSA-373760	L1CAM interactions	2/136	25/1590	0.64515	0.999987	0.948226	6456/10376	2
	R-HSA-1566948	Elastic fibre formation	1/136	12/1590	0.659347	0.999987	0.948226	8516	1
	R-HSA-170834	Signaling by TGF-beta Receptor Complex	1/136	12/1590	0.659347	0.999987	0.948226	8516	1
	R-HSA-2029482	Regulation of actin dynamics for phagocytic cup formation	1/136	12/1590	0.659347	0.999987	0.948226	3326	1
	R-HSA-373755	Semaphorin interactions	1/136	12/1590	0.659347	0.999987	0.948226	3326	1
	R-HSA-383280	Nuclear Receptor transcription pathway	1/136	12/1590	0.659347	0.999987	0.948226	7068	1
	R-HSA-4086398	Ca2+ pathway	1/136	12/1590	0.659347	0.999987	0.948226	815	1
	R-HSA-9013026	RHOB GTPase cycle	1/136	12/1590	0.659347	0.999987	0.948226	5099	1
	R-HSA-9031628	NGF-stimulated transcription	1/136	12/1590	0.659347	0.999987	0.948226	6457	1
	R-HSA-913709	O-linked glycosylation of mucins	1/136	12/1590	0.659347	0.999987	0.948226	374378	1
	R-HSA-9705671	SARS-CoV-2 activates/modulates innate and adaptive immune responses	1/136	12/1590	0.659347	0.999987	0.948226	3326	1
	R-HSA-8957275	Post-translational protein phosphorylation	2/136	26/1590	0.666697	0.999987	0.948226	1114/7857	2
	R-HSA-9648025	EML4 and NUDC in mitotic spindle formation	2/136	26/1590	0.666697	0.999987	0.948226	1780/10376	2
	R-HSA-1483257	Phospholipid metabolism	2/136	27/1590	0.687187	0.999987	0.948226	64850/57110	2
	R-HSA-211945	Phase I - Functionalization of compounds	1/136	13/1590	0.688706	0.999987	0.948226	3326	1
	R-HSA-6803157	Antimicrobial peptides	1/136	13/1590	0.688706	0.999987	0.948226	1113	1
	R-HSA-9013423	RAC3 GTPase cycle	1/136	13/1590	0.688706	0.999987	0.948226	143098	1
	R-HSA-9018519	Estrogen-dependent gene expression	1/136	13/1590	0.688706	0.999987	0.948226	3326	1
	R-HSA-9664323	FCGR3A-mediated IL10 synthesis	1/136	13/1590	0.688706	0.999987	0.948226	107	1
	R-HSA-195258	RHO GTPase Effectors	3/136	41/1590	0.696384	0.999987	0.948226	1780/5579/10376	3
	R-HSA-418555	G alpha (s) signalling events	3/136	41/1590	0.696384	0.999987	0.948226	107/3274/59350	3
	R-HSA-2022090	Assembly of collagen fibrils and other multimeric structures	2/136	28/1590	0.70664	0.999987	0.948226	255631/7092	2
	R-HSA-5663220	RHO GTPases Activate Formins	2/136	28/1590	0.70664	0.999987	0.948226	1780/10376	2
	R-HSA-9013404	RAC2 GTPase cycle	1/136	14/1590	0.715552	0.999987	0.948226	143098	1
	R-HSA-9013408	RHOG GTPase cycle	1/136	14/1590	0.715552	0.999987	0.948226	143098	1
	R-HSA-9662360	Sensory processing of sound by inner hair cells of the cochlea	1/136	14/1590	0.715552	0.999987	0.948226	6616	1
	R-HSA-9679191	Potential therapeutics for SARS	1/136	14/1590	0.715552	0.999987	0.948226	3326	1
	R-HSA-2500257	Resolution of Sister Chromatid Cohesion	2/136	29/1590	0.725083	0.999987	0.948226	1780/10376	2
	R-HSA-4420097	VEGFA-VEGFR2 Pathway	1/136	15/1590	0.740098	0.999987	0.948226	5579	1
	R-HSA-6811434	COPI-dependent Golgi-to-ER retrograde traffic	1/136	15/1590	0.740098	0.999987	0.948226	10376	1
	R-HSA-9659379	Sensory processing of sound	1/136	15/1590	0.740098	0.999987	0.948226	6616	1
	R-HSA-983189	Kinesins	1/136	15/1590	0.740098	0.999987	0.948226	10376	1
	R-HSA-9006925	Intracellular signaling by second messengers	3/136	45/1590	0.755997	0.999987	0.948226	107/815/814	3
	R-HSA-381426	Regulation of Insulin-like Growth Factor (IGF) transport and uptake by Insulin-like Growth Factor Binding Proteins (IGFBPs)	2/136	31/1590	0.759057	0.999987	0.948226	1114/7857	2
	R-HSA-5619102	SLC transporter disorders	1/136	16/1590	0.76254	0.999987	0.948226	123041	1
	R-HSA-2467813	Separation of Sister Chromatids	2/136	32/1590	0.774654	0.999987	0.948226	1780/10376	2
	R-HSA-166058	MyD88:MAL(TIRAP) cascade initiated on plasma membrane	1/136	17/1590	0.783058	0.999987	0.948226	4208	1
	R-HSA-168179	Toll Like Receptor TLR1:TLR2 Cascade	1/136	17/1590	0.783058	0.999987	0.948226	4208	1
	R-HSA-168188	Toll Like Receptor TLR6:TLR2 Cascade	1/136	17/1590	0.783058	0.999987	0.948226	4208	1
	R-HSA-181438	Toll Like Receptor 2 (TLR2) Cascade	1/136	17/1590	0.783058	0.999987	0.948226	4208	1
	R-HSA-8874081	MET activates PTK2 signaling	1/136	17/1590	0.783058	0.999987	0.948226	255631	1
	R-HSA-8980692	RHOA GTPase cycle	2/136	33/1590	0.789369	0.999987	0.948226	9912/5099	2
	R-HSA-2029480	Fcgamma receptor (FCGR) dependent phagocytosis	1/136	18/1590	0.801814	0.999987	0.948226	3326	1
	R-HSA-373752	Netrin-1 signaling	1/136	18/1590	0.801814	0.999987	0.948226	59277	1
	R-HSA-8875878	MET promotes cell motility	1/136	18/1590	0.801814	0.999987	0.948226	255631	1
	R-HSA-5173105	O-linked glycosylation	2/136	34/1590	0.803237	0.999987	0.948226	374378/221981	2
	R-HSA-68886	M Phase	3/136	49/1590	0.805903	0.999987	0.948226	1780/5579/10376	3
	R-HSA-68877	Mitotic Prometaphase	2/136	35/1590	0.816296	0.999987	0.948226	1780/10376	2
	R-HSA-194138	Signaling by VEGF	1/136	19/1590	0.81896	0.999987	0.948226	5579	1
	R-HSA-2454202	Fc epsilon receptor (FCERI) signaling	1/136	19/1590	0.81896	0.999987	0.948226	10125	1
	R-HSA-2990846	SUMOylation	1/136	19/1590	0.81896	0.999987	0.948226	7068	1
	R-HSA-3108232	SUMO E3 ligases SUMOylate target proteins	1/136	19/1590	0.81896	0.999987	0.948226	7068	1
	R-HSA-9711123	Cellular response to chemical stress	1/136	19/1590	0.81896	0.999987	0.948226	7001	1
	R-HSA-3781865	Diseases of glycosylation	2/136	36/1590	0.82858	0.999987	0.948226	9060/221981	2
	R-HSA-9013149	RAC1 GTPase cycle	2/136	36/1590	0.82858	0.999987	0.948226	9912/143098	2
	R-HSA-9658195	Leishmania infection	2/136	36/1590	0.82858	0.999987	0.948226	107/3326	2
	R-HSA-9824443	Parasitic Infection Pathways	2/136	36/1590	0.82858	0.999987	0.948226	107/3326	2
	R-HSA-166016	Toll Like Receptor 4 (TLR4) Cascade	1/136	20/1590	0.834633	0.999987	0.948226	4208	1
	R-HSA-168898	Toll-like Receptor Cascades	1/136	20/1590	0.834633	0.999987	0.948226	4208	1
	R-HSA-1650814	Collagen biosynthesis and modifying enzymes	2/136	37/1590	0.840125	0.999987	0.948226	255631/7092	2
	R-HSA-201681	TCF dependent signaling in response to WNT	1/136	21/1590	0.848958	0.999987	0.948226	11197	1
	R-HSA-5619115	Disorders of transmembrane transporters	1/136	21/1590	0.848958	0.999987	0.948226	123041	1
	R-HSA-2555396	Mitotic Metaphase and Anaphase	2/136	39/1590	0.861141	0.999987	0.948226	1780/10376	2
	R-HSA-68882	Mitotic Anaphase	2/136	39/1590	0.861141	0.999987	0.948226	1780/10376	2
	R-HSA-5083635	Defective B3GALTL causes PpS	1/136	22/1590	0.86205	0.999987	0.948226	221981	1
	R-HSA-5173214	O-glycosylation of TSR domain-containing proteins	1/136	22/1590	0.86205	0.999987	0.948226	221981	1
	R-HSA-877300	Interferon gamma signaling	1/136	22/1590	0.86205	0.999987	0.948226	815	1
	R-HSA-983231	Factors involved in megakaryocyte development and platelet production	1/136	22/1590	0.86205	0.999987	0.948226	10376	1
	R-HSA-8878171	Transcriptional regulation by RUNX1	1/136	23/1590	0.874015	0.999987	0.948226	5579	1
	R-HSA-9662851	Anti-inflammatory response favouring Leishmania parasite infection	1/136	23/1590	0.874015	0.999987	0.948226	107	1
	R-HSA-9664433	Leishmania parasite growth and survival	1/136	23/1590	0.874015	0.999987	0.948226	107	1
	R-HSA-69278	Cell Cycle, Mitotic	4/136	72/1590	0.879542	0.999987	0.948226	1780/3326/5579/10376	4
	R-HSA-1474290	Collagen formation	2/136	41/1590	0.879619	0.999987	0.948226	255631/7092	2
	R-HSA-141424	Amplification of signal from the kinetochores	1/136	24/1590	0.884949	0.999987	0.948226	1780	1
	R-HSA-141444	Amplification of signal from unattached kinetochores via a MAD2 inhibitory signal	1/136	24/1590	0.884949	0.999987	0.948226	1780	1
	R-HSA-2173782	Binding and Uptake of Ligands by Scavenger Receptors	1/136	24/1590	0.884949	0.999987	0.948226	10808	1
	R-HSA-9006931	Signaling by Nuclear Receptors	2/136	42/1590	0.887989	0.999987	0.948226	3326/5166	2
	R-HSA-3906995	Diseases associated with O-glycosylation of proteins	1/136	25/1590	0.894941	0.999987	0.948226	221981	1
	R-HSA-3000171	Non-integrin membrane-ECM interactions	1/136	26/1590	0.904071	0.999987	0.948226	59277	1
	R-HSA-69618	Mitotic Spindle Checkpoint	1/136	26/1590	0.904071	0.999987	0.948226	1780	1
	R-HSA-8939211	ESR-mediated signaling	1/136	27/1590	0.912412	0.999987	0.948226	3326	1
	R-HSA-422475	Axon guidance	11/136	178/1590	0.915354	0.999987	0.948226	1600/220164/2043/2044/285220/2904/3326/4753/59277/6456/10376	11
	R-HSA-5663202	Diseases of signal transduction by growth factor receptors and second messengers	3/136	63/1590	0.918479	0.999987	0.948226	815/22866/283455	3
	R-HSA-5668914	Diseases of metabolism	2/136	47/1590	0.922347	0.999987	0.948226	9060/221981	2
	R-HSA-8948216	Collagen chain trimerization	1/136	30/1590	0.933356	0.999987	0.948226	255631	1
	R-HSA-9013148	CDC42 GTPase cycle	1/136	31/1590	0.939166	0.999987	0.948226	9912	1
	R-HSA-1640170	Cell Cycle	4/136	84/1590	0.940694	0.999987	0.948226	1780/3326/5579/10376	4
	R-HSA-1474244	Extracellular matrix organization	5/136	100/1590	0.942207	0.999987	0.948226	255631/8516/59277/50859/7092	5
	R-HSA-9675108	Nervous system development	11/136	188/1590	0.945317	0.999987	0.948226	1600/220164/2043/2044/285220/2904/3326/4753/59277/6456/10376	11
	R-HSA-1474228	Degradation of the extracellular matrix	2/136	52/1590	0.946652	0.999987	0.948226	50859/7092	2
	R-HSA-3700989	Transcriptional Regulation by TP53	1/136	34/1590	0.953747	0.999987	0.948226	7001	1
	R-HSA-9709957	Sensory Perception	2/136	54/1590	0.954195	0.999987	0.948226	2911/6616	2
	R-HSA-1280218	Adaptive Immune System	5/136	106/1590	0.959328	0.999987	0.948226	1780/5579/10125/6456/10376	5
	R-HSA-2262752	Cellular responses to stress	7/136	137/1590	0.960272	0.999987	0.948226	815/1780/3326/10808/4208/7001/10376	7
	R-HSA-3000178	ECM proteoglycans	1/136	36/1590	0.961481	0.999987	0.948226	8516	1
	R-HSA-913531	Interferon Signaling	1/136	36/1590	0.961481	0.999987	0.948226	815	1
	R-HSA-392499	Metabolism of proteins	17/136	279/1590	0.963071	0.999987	0.948226	221395/793/1114/5067/53942/1780/374378/51299/84628/5874/115827/7857/6622/29906/7068/221981/10376	17
	R-HSA-109582	Hemostasis	7/136	139/1590	0.964364	0.999987	0.948226	1607/5099/5579/5874/10125/7273/10376	7
	R-HSA-1430728	Metabolism	19/136	308/1590	0.966367	0.999987	0.948226	107/26289/762/777/1428/64850/2274/9615/9956/90161/266722/3326/3747/3945/9348/9060/5166/57110/6616	19
	R-HSA-8953897	Cellular responses to stimuli	7/136	141/1590	0.968074	0.999987	0.948226	815/1780/3326/10808/4208/7001/10376	7
	R-HSA-216083	Integrin cell surface interactions	1/136	39/1590	0.970741	0.999987	0.948226	8516	1
	R-HSA-5663205	Infectious disease	10/136	188/1590	0.972278	0.999987	0.948226	107/63982/1780/3326/6456/6457/6616/9899/6857/10376	10
	R-HSA-556833	Metabolism of lipids	3/136	81/1590	0.976219	0.999987	0.948226	64850/2274/57110	3
	R-HSA-9694516	SARS-CoV-2 Infection	2/136	65/1590	0.980589	0.999987	0.948226	63982/3326	2
	R-HSA-69620	Cell Cycle Checkpoints	1/136	45/1590	0.983145	0.999987	0.948226	1780	1
	R-HSA-1266738	Developmental Biology	13/136	241/1590	0.983153	0.999987	0.948226	10368/1600/220164/2043/2044/285220/2904/3326/4208/4753/59277/6456/10376	13
	R-HSA-6798695	Neutrophil degranulation	3/136	90/1590	0.987633	0.999987	0.948226	3326/5787/6616	3
	R-HSA-9705683	SARS-CoV-2-host interactions	1/136	50/1590	0.989374	0.999987	0.948226	3326	1
	R-HSA-1643685	Disease	18/136	326/1590	0.991898	0.999987	0.948226	107/63982/815/814/22866/1780/3326/283455/9060/7001/6456/6457/123041/6616/9899/6857/221981/10376	18
	R-HSA-168249	Innate Immune System	6/136	155/1590	0.994807	0.999987	0.948226	1113/3326/4208/5787/10125/6616	6
	R-HSA-9679506	SARS-CoV Infections	2/136	83/1590	0.995515	0.999987	0.948226	63982/3326	2
	R-HSA-449147	Signaling by Interleukins	2/136	96/1590	0.9985	0.999987	0.948226	4208/6616	2
	R-HSA-9824446	Viral Infection Pathways	4/136	147/1590	0.999302	0.999987	0.948226	63982/1780/3326/10376	4
	R-HSA-71291	Metabolism of amino acids and derivatives	2/136	105/1590	0.999308	0.999987	0.948226	1428/9060	2
	R-HSA-2408522	Selenoamino acid metabolism	1/136	83/1590	0.999514	0.999987	0.948226	9060	1
	R-HSA-376176	Signaling by ROBO receptors	1/136	95/1590	0.999844	0.999987	0.948226	4753	1
	R-HSA-1280215	Cytokine Signaling in Immune system	3/136	145/1590	0.999845	0.999987	0.948226	815/4208/6616	3
	R-HSA-168256	Immune System	11/136	324/1590	0.999987	0.999987	0.948226	815/1113/1780/3326/4208/5579/5787/10125/6456/6616/10376	11
